# Supplementary material for: A Newly Established Murine Cell Line as a Model for Hepatocellular Cancer in Non-Alcoholic Steatohepatitis
Source: Int J Mol Sci. 2019 Nov 12;20(22):5658. doi: 10.3390/ijms20225658 (PMC6888677; doi:10.3390/ijms20225658)
Supplement: Supplementary file 1 [file ijms-20-05658-s001.zip]

Archive with 3 entries (2 files):
- ijms-635656-supplementary-XML/
- ijms-635656-supplementary-XML/ijms-635656-supplementary File S1.xlsx
- ijms-635656-supplementary-XML/ijms-635656-supplementary-Figures S1-S3.pdf
