# Supplementary material for: A Newly Established Murine Cell Line as a Model for Hepatocellular Cancer in Non-Alcoholic Steatohepatitis
Source: Int J Mol Sci. 2019 Nov 12;20(22):5658. doi: 10.3390/ijms20225658 (PMC6888677; doi:10.3390/ijms20225658)
Supplement: Supplementary file 1 [file ijms-20-05658-s001.zip › ijms-635656-supplementary-XML/ijms-635656-supplementary File S1.xlsx]

## Sheet: potentially "loss-of-function" 
1. MGI accession id	2. marker type	3. marker symbol	4. marker name	6. Entrez gene id	7. NCBI gene chromosome	8. NCBI gene start	9. NCBI gene end	10. NCBI gene strand	comments
#	Gene	Cfh	complement component factor h	12628	1	140085855	140183411	-
MGI:3036273	Gene	Kcnt2	potassium channel, subfamily T, member 2	240776	1	140245657	140613962	+
MGI:2384876	Gene	Cdc73	cell division cycle 73, Paf1/RNA polymerase II complex component	214498	1	143603276	143702893	-
MGI:1349461	Gene	B3galt2	UDP-Gal:betaGlcNAc beta 1,3-galactosyltransferase, polypeptide 2	26878	1	143640697	143649937	+
MGI:1916617	Gene	Glrx2	glutaredoxin 2 (thioltransferase)	69367	1	143739224	143749678	+
MGI:106652	Gene	Ro60	Ro60, Y RNA binding protein	20822	1	143750790	143777058	-
MGI:1914848	Gene	Uchl5	ubiquitin carboxyl-terminal esterase L5	56207	1	143777218	143807466	+
MGI:1098271	Gene	Rgs2	regulator of G-protein signaling 2	19735	1	143999338	144004149	-
MGI:2180585	Gene	Rgs13	regulator of G-protein signaling 13	246709	1	144137386	144177372	-
MGI:1354694	Gene	Rgs1	regulator of G-protein signaling 1	50778	1	144244669	144249104	-
MGI:3645243	Gene	Rgs21	regulator of G-protein signalling 21	624910	1	144519690	144567667	-
MGI:1927498	Gene	Rgs18	regulator of G-protein signaling 18	64214	1	144752692	144775421	-
MGI:2443035	Gene	Brinp3	bone morphogenetic protein/retinoic acid inducible neural specific 3	215378	1	146495666	146902474	+
MGI:1195256	Gene	Pla2g4a	phospholipase A2, group IVA (cytosolic, calcium-dependent)	18783	1	149829618	149961290	-
MGI:2443180	Gene	Ptgs2os	prostaglandin-endoperoxide synthase 2, opposite strand	320019	1	150074873	150099874	-
MGI:97798	Gene	Ptgs2	prostaglandin-endoperoxide synthase 2	19225	1	150100031	150108234	+
MGI:5477181	Gene	Ptgs2os2	prostaglandin-endoperoxide synthase 2, opposite strand 2	102639566	1	150159043	150164948	-
MGI:98090	Gene	Pdc	phosducin	20028	1	150319417	150333906	+
MGI:2385108	Gene	Odr4	odr4 GPCR localization factor homolog	226499	1	150361311	150393055	-
MGI:1922066	Gene	Tpr	translocated promoter region, nuclear basket protein	108989	1	150392838	150449935	+
MGI:1891344	Gene	Prg4	proteoglycan 4 (megakaryocyte stimulating factor, articular superficial zone protein)	96875	1	150449412	150466221	-
MGI:2685047	Gene	Hmcn1	hemicentin 1	545370	1	150562500	150993777	-
MGI:2152389	Gene	Ivns1abp	influenza virus NS1A binding protein	117198	1	151344309	151364445	+
MGI:1914125	Gene	Swt1	SWT1 RNA endoribonuclease homolog (S. cerevisiae)	66875	1	151367698	151428450	-
MGI:1916185	Gene	Trmt1l	tRNA methyltransferase 1 like	98685	1	151428547	151458183	+
MGI:5562724	Gene	Mir7682	microRNA 7682	102466847	1	151442393	151442450	+
MGI:1101759	Gene	Rnf2	ring finger protein 2	19821	1	151469406	151500922	-
MGI:2137237	Gene	Fam129a	family with sequence similarity 129, member A	63913	1	151571373	151721939	+
MGI:1914217	Gene	Edem3	ER degradation enhancer, mannosidase alpha-like 3	66967	1	151755344	151822328	+
MGI:1913887	Gene	Tsen15	tRNA splicing endonuclease subunit 15	66637	1	152370735	152386682	-
MGI:2138232	Gene	Colgalt2	collagen beta(1-O)galactosyltransferase 2	269132	1	152399805	152510695	+
MGI:107484	Gene	Rgl1	ral guanine nucleotide dissociation stimulator,-like 1	19731	1	152516762	152766270	-
MGI:1918531	Gene	Apobec4	apolipoprotein B mRNA editing enzyme, catalytic polypeptide-like 4 (putative)	71281	1	152750551	152757544	+
MGI:1915021	Gene	Arpc5	actin related protein 2/3 complex, subunit 5	67771	1	152766542	152775580	+
MGI:97284	Gene	Ncf2	neutrophil cytosolic factor 2	17970	1	152800153	152836990	+
MGI:2682334	Gene	Smg7	Smg-7 homolog, nonsense mediated mRNA decay factor (C. elegans)	226517	1	152836995	152902684	-
MGI:2444155	Gene	Nmnat2	nicotinamide nucleotide adenylyltransferase 2	226518	1	152954939	153119266	+
MGI:99913	Gene	Lamc2	laminin, gamma 2	16782	1	153122756	153186447	-
MGI:99914	Gene	Lamc1	laminin, gamma 1	226519	1	153218922	153332786	-
MGI:1919086	Gene	Shcbp1l	Shc SH2-domain binding protein 1-like	71836	1	153425096	153452574	+
MGI:108177	Gene	Dhx9	DEAH (Asp-Glu-Ala-His) box polypeptide 9	13211	1	153455756	153487689	-
MGI:4413914	Gene	n-TIaat13	nuclear encoded tRNA isoleucine 13 (anticodon TAT)	102467326	1	153458664	153458736	+
MGI:1921341	Gene	Npl	N-acetylneuraminate pyruvate lyase	74091	1	153503016	153549714	-
MGI:108408	Gene	Rgs8	regulator of G-protein signaling 8	67792	1	153652953	153697669	+
MGI:108407	Gene	Rgs16	regulator of G-protein signaling 16	19734	1	153740353	153745468	+
MGI:1098272	Gene	Rnasel	ribonuclease L (2', 5'-oligoisoadenylate synthetase-dependent)	24014	1	153749169	153768690	+
MGI:2685048	Gene	Rgsl1	regulator of G-protein signaling like 1	240816	1	153777929	153847341	-
MGI:1923273	Gene	Teddm2	transmembrane epididymal family member 2	240817	1	153849542	153851195	-
MGI:3646829	Gene	Teddm1b	transmembrane epididymal protein 1B	433365	1	153874345	153876871	+
MGI:2668439	Gene	Teddm1a	transmembrane epididymal protein 1A	240819	1	153891646	153893060	+
MGI:5530764	Gene	Mir8114	microRNA 8114	102466257	1	153899926	153900036	+
MGI:95739	Gene	Glul	glutamate-ammonia ligase (glutamine synthetase)	14645	1	153899929	153909723	+
MGI:2685049	Gene	Zfp648	zinc finger protein 648	100503355	1	154201187	154213209	+
MGI:106217	Gene	Cacna1e	calcium channel, voltage-dependent, R type, alpha 1E subunit	12290	1	154390806	154884786	-
MGI:1337072	Gene	Ier5	immediate early response 5	15939	1	155096367	155099636	-
MGI:1195463	Gene	Mr1	major histocompatibility complex, class I-related	15064	1	155127872	155146813	-
MGI:1926235	Gene	Stx6	syntaxin 6	58244	1	155158677	155207567	+
MGI:2672904	Gene	BC034090	cDNA sequence BC034090	207792	1	155212471	155246316	-
MGI:97932	Gene	Xpr1	xenotropic and polytropic retrovirus receptor 1	19775	1	155275657	155417444	-
MGI:1919732	Gene	Acbd6	acyl-Coenzyme A binding domain containing 6	72482	1	155558098	155687474	+
MGI:101776	Gene	Lhx4	LIM homeobox protein 4	16872	1	155698031	155751726	-
MGI:1330818	Gene	Qsox1	quiescin Q6 sulfhydryl oxidase 1	104009	1	155778155	155812899	-
MGI:1921331	Gene	Cep350	centrosomal protein 350	74081	1	155844964	155974436	-
MGI:3582693	Gene	Tor1aip1	torsin A interacting protein 1	208263	1	156004599	156036480	-
MGI:3582695	Gene	Tor1aip2	torsin A interacting protein 2	240832	1	156035664	156068861	+
MGI:3618859	Gene	Fam163a	family with sequence similarity 163, member A	329274	1	156075956	156205455	-
MGI:2684949	Gene	Tdrd5	tudor domain containing 5	214575	1	156255296	156305287	-
MGI:2157018	Gene	Nphs2	nephrosis 2, podocin	170484	1	156310535	156328035	+
MGI:1924602	Gene	Axdnd1	axonemal dynein light chain domain containing 1	77352	1	156330415	156420915	-
MGI:104665	Gene	Soat1	sterol O-acyltransferase 1	20652	1	156428108	156474328	-
MGI:87860	Gene	Abl2	v-abl Abelson murine leukemia viral oncogene 2 (arg, Abelson-related gene)	11352	1	156558171	156649619	+
MGI:1353652	Gene	Tor3a	torsin family 3, member A	30935	1	156653617	156674339	-
MGI:2443990	Gene	Fam20b	family with sequence similarity 20, member B	215015	1	156678545	156719027	-
MGI:1925505	Gene	Ralgps2	Ral GEF with PH domain and SH3 binding motif 2	78255	1	156804166	156939838	-
MGI:1919963	Gene	Angptl1	angiopoietin-like 1	72713	1	156839023	156861078	+
MGI:1920685	Gene	Tex35	testis expressed 35	73435	1	157099141	157108898	-
MGI:2443881	Gene	Rasal2	RAS protein activator like 2	226525	1	157135183	157412595	-
MGI:2448516	Gene	Cryzl2	crystallin zeta like 2	226527	1	157455718	157490000	+
MGI:2148802	Gene	Sec16b	SEC16 homolog B (S. cerevisiae)	89867	1	157506733	157568425	+
MGI:2443333	Gene	Brinp2	bone morphogenic protein/retinoic acid inducible neural-specific 2	240843	1	158245265	158356528	-
MGI:1098567	Gene	Astn1	astrotactin 1	11899	1	158362101	158691786	+
MGI:3629597	Gene	Mir488	microRNA 488	735253	1	158505625	158505733	+
MGI:3051647	Gene	Pappa2	pappalysin 2	23850	1	158711727	158980527	-
MGI:1347046	Gene	Cop1	COP1, E3 ubiquitin ligase	26374	1	159231537	159354872	+
MGI:3819485	Gene	Scarna3a	small Cajal body-specific RNA 3A	100217414	1	159340307	159340424	+
MGI:4950384	Gene	Mir1843b	microRNA 1843b	100628622	1	159340358	159340423	+
MGI:99516	Gene	Tnr	tenascin R	21960	1	159523739	159931729	+
MGI:2665790	Gene	Tnn	tenascin N	329278	1	160085029	160153692	-
MGI:1928141	Gene	Mrps14	mitochondrial ribosomal protein S14	64659	1	160195260	160201186	+
MGI:1270839	Gene	Cacybp	calcyclin binding protein	12301	1	160202367	160212892	-
MGI:1352507	Gene	Rabgap1l	RAB GTPase activating protein 1-like	29809	1	160219174	160793476	-
MGI:3836959	Gene	Mir1927	microRNA 1927	100316784	1	160295864	160295972	-
MGI:3643278	Gene	Gpr52	G protein-coupled receptor 52	620246	1	160574725	160580799	-
MGI:2685397	Gene	Rc3h1	RING CCCH (C3H) domains 1	381305	1	160906411	160974976	+
MGI:88095	Gene	Serpinc1	serine (or cysteine) peptidase inhibitor, clade C (antithrombin), member 1	11905	1	160978606	161003015	+
MGI:2444467	Gene	Zbtb37	zinc finger and BTB domain containing 37	240869	1	161008792	161034864	-
MGI:95659	Gene	Gas5	growth arrest specific 5	14455	1	161035166	161038537	+
MGI:3819537	Gene	Snord47	small nucleolar RNA, C/D box 47	100217446	1	161038092	161038156	+
MGI:2442510	Gene	Dars2	aspartyl-tRNA synthetase 2 (mitochondrial)	226539	1	161040601	161070660	-
MGI:1917704	Gene	Cenpl	centromere protein L	70454	1	161070767	161086724	+
MGI:2444855	Gene	Klhl20	kelch-like 20	226541	1	161088375	161131510	-
MGI:1921094	Gene	Ankrd45	ankyrin repeat domain 45	73844	1	161142546	161170510	+
MGI:1922183	Gene	Tex50	testis expressed 50	100502590	1	161156843	161159314	-
MGI:894320	Gene	Prdx6	peroxiredoxin 6	11758	1	161240112	161251210	-
MGI:104511	Gene	Tnfsf4	tumor necrosis factor (ligand) superfamily, member 4	22164	1	161395438	161418206	+
MGI:2673064	Gene	Tnfsf18	tumor necrosis factor (ligand) superfamily, member 18	240873	1	161494657	161505290	+
MGI:99255	Gene	Fasl	Fas ligand (TNF superfamily, member 6)	14103	1	161780691	161788495	-
MGI:2138346	Gene	Suco	SUN domain containing ossification factor	226551	1	161816112	161877090	-
MGI:1914542	Gene	Pigc	phosphatidylinositol glycan anchor biosynthesis, class C	67292	1	161969188	161973460	+
MGI:1341299	Gene	Dnm3	dynamin 3	103967	1	161982450	162478328	-
MGI:3052332	Gene	Dnm3os	dynamin 3, opposite strand	474332	1	162217623	162225550	+
MGI:3618742	Gene	Mir199a-2	microRNA 199a-2	723821	1	162217814	162217923	+
MGI:2676890	Gene	Mir214	microRNA 214	387210	1	162223368	162223477	+
MGI:1918699	Gene	Eef1aknmt	EEF1A lysine and N-terminal methyltransferase	71449	1	162533671	162548345	-
MGI:1858730	Gene	Vamp4	vesicle-associated membrane protein 4	53330	1	162570196	162599086	+
MGI:1202864	Gene	Myoc	myocilin	17926	1	162639150	162649694	+
MGI:3642786	Gene	Myocos	myocilin opposite strand	100038657	1	162647243	162658430	-
MGI:1913754	Gene	Prrc2c	proline-rich coiled-coil 2C	226562	1	162671785	162740570	-
MGI:2429497	Gene	Fmo4	flavin containing monooxygenase 4	226564	1	162793188	162815869	-
MGI:1310002	Gene	Fmo1	flavin containing monooxygenase 1	14261	1	162829561	162866548	-
MGI:1916776	Gene	Fmo2	flavin containing monooxygenase 2	55990	1	162874321	162898712	-
MGI:2681841	Gene	Fmo6	flavin containing monooxygenase 6	226565	1	162916551	162937566	-
MGI:1100496	Gene	Fmo3	flavin containing monooxygenase 3	14262	1	162953799	162984528	-
MGI:1925508	Gene	Mroh9	maestro heat-like repeat family member 9	78258	1	163024302	163085670	-
MGI:97712	Gene	Prrx1	paired related homeobox 1	18933	1	163245119	163313705	-
MGI:2138271	Gene	Gorab	golgin, RAB6-interacting	98376	1	163384903	163403669	-
MGI:2685053	Gene	Mettl11b	methyltransferase like 11B	240879	1	163702993	163725232	-
MGI:107566	Gene	Kifap3	kinesin-associated protein 3	16579	1	163762138	163917107	+
MGI:1921385	Gene	Scyl3	SCY1-like 3 (S. cerevisiae)	240880	1	163929100	163955126	+
MGI:3590554	Gene	BC055324	cDNA sequence BC055324	381306	1	163945990	163994971	-
MGI:1917212	Gene	Mettl18	methyltransferase like 18	69962	1	163994891	163997243	+
MGI:98278	Gene	Sele	selectin, endothelial cell	20339	1	164039602	164058487	+
MGI:98279	Gene	Sell	selectin, lymphocyte	20343	1	164061813	164080785	+
MGI:98280	Gene	Selp	selectin, platelet	20344	1	164115264	164150026	+
MGI:88382	Gene	F5	coagulation factor V	14067	1	164151835	164220277	+
MGI:1928761	Gene	Slc19a2	solute carrier family 19 (thiamine transporter), member 2	116914	1	164249046	164265385	+
MGI:1922145	Gene	Ccdc181	coiled-coil domain containing 181	74895	1	164275598	164287847	+
MGI:1201607	Gene	Blzf1	basic leucine zipper nuclear factor 1	66352	1	164289800	164307484	-
MGI:2449121	Gene	Nme7	NME/NM23 family member 7	171567	1	164307662	164437300	+
MGI:88108	Gene	Atp1b1	ATPase, Na+/K+ transporting, beta 1 polypeptide	11931	1	164437099	164458355	-
MGI:1928392	Gene	Dpt	dermatopontin	56429	1	164796732	164824266	+
MGI:104593	Gene	Xcl1	chemokine (C motif) ligand 1	16963	1	164931648	164935510	-
MGI:1891158	Gene	Tbx19	T-box 19	83993	1	165137834	165160773	-
MGI:1917362	Gene	Sft2d2	SFT2 domain containing 2	108735	1	165174341	165194443	-
MGI:1915087	Gene	Tiprl	TIP41, TOR signalling pathway regulator-like (S. cerevisiae)	226591	1	165212286	165282451	-
MGI:2685054	Gene	Gpr161	G protein-coupled receptor 161	240888	1	165281158	165326747	+
MGI:1921356	Gene	Dcaf6	DDB1 and CUL4 associated factor 6	74106	1	165329500	165460553	-
MGI:1917706	Gene	Mpc2	mitochondrial pyruvate carrier 2	70456	1	165461208	165481214	+
MGI:2660854	Gene	Adcy10	adenylate cyclase 10	271639	1	165483856	165576778	+
MGI:1915731	Gene	Mpzl1	myelin protein zero-like 1	68481	1	165592181	165634560	-
MGI:4414004	Gene	n-TPagg2	nuclear encoded tRNA proline 2 (anticodon AGG)	102467364	1	165641634	165641705	+
MGI:4414010	Gene	n-TPcgg2	nuclear encoded tRNA proline 2 (anticodon CGG)	102467653	1	165642271	165642342	-
MGI:2676394	Gene	Rcsd1	RCSD domain containing 1	226594	1	165648945	165710063	-
MGI:1344382	Gene	Creg1	cellular repressor of E1A-stimulated genes 1	433375	1	165763732	165775304	+
MGI:88334	Gene	Cd247	CD247 antigen	12503	1	165779942	165871153	+
MGI:101898	Gene	Pou2f1	POU domain, class 2, transcription factor 1	18986	1	165865150	166002672	-
MGI:2685055	Gene	Dusp27	dual specificity phosphatase 27 (putative)	240892	1	166098148	166127898	-
MGI:1891703	Gene	Gpa33	glycoprotein A33 (transmembrane)	59290	1	166130460	166166510	+
MGI:2138453	Gene	Mael	maelstrom spermatogenic transposon silencer	98558	1	166201385	166238744	-
MGI:1196370	Gene	Ildr2	immunoglobulin-like domain containing receptor 2	100039795	1	166254060	166316832	+
MGI:1196415	Gene	Tada1	transcriptional adaptor 1	27878	1	166379167	166393621	+
MGI:1918842	Gene	Pogk	pogo transposable element with KRAB domain	71592	1	166393610	166409850	-
MGI:3606068	Gene	Fmo9	flavin containing monooxygenase 9	240894	1	166662055	166681845	-
MGI:2443050	Gene	Fam78b	family with sequence similarity 78, member B	226610	1	167001417	167091302	+
MGI:1931744	Gene	Uck2	uridine-cytidine kinase 2	80914	1	167222895	167285356	-
MGI:5531245	Gene	Mir6347	microRNA 6347	102465177	1	167290125	167290225	+
MGI:1921173	Gene	Tmco1	transmembrane and coiled-coil domains 1	68944	1	167308670	167333978	+
MGI:1861622	Gene	Aldh9a1	aldehyde dehydrogenase 9, subfamily A1	56752	1	167349991	167368530	+
MGI:1913697	Gene	Mgst3	microsomal glutathione S-transferase 3	66447	1	167372384	167393797	-
MGI:1924118	Gene	Lrrc52	leucine rich repeat containing 52	240899	1	167445675	167466780	-
MGI:98216	Gene	Rxrg	retinoid X receptor gamma	20183	1	167598362	167639623	+
MGI:1888519	Gene	Lmx1a	LIM homeobox transcription factor 1 alpha	110648	1	167688900	167848741	+
MGI:97495	Gene	Pbx1	pre B cell leukemia homeobox 1	18514	1	168119364	168432264	-
MGI:5530794	Gene	Mir6348	microRNA 6348	102465178	1	168490643	168490762	+
MGI:5530664	Gene	Mir6354	microRNA 6354	102466632	1	169018974	169019089	-
MGI:1914227	Gene	Nuf2	NUF2, NDC80 kinetochore complex component	66977	1	169497934	169531464	-
MGI:1098434	Gene	Rgs5	regulator of G-protein signaling 5	19737	1	169655501	169695813	+
MGI:108409	Gene	Rgs4	regulator of G-protein signaling 4	19736	1	169741477	169747642	-
MGI:1925715	Gene	Ccdc190	coiled-coil domain containing 190	78465	1	169928600	169935318	+
MGI:1330808	Gene	Hsd17b7	hydroxysteroid (17-beta) dehydrogenase 7	15490	1	169949535	169969240	-
MGI:1345277	Gene	Ddr2	discoidin domain receptor family, member 2	18214	1	169972307	170110843	-
MGI:1334459	Gene	Uap1	UDP-N-acetylglucosamine pyrophosphorylase 1	107652	1	170141223	170174964	-
MGI:1341908	Gene	Uhmk1	U2AF homology motif (UHM) kinase 1	16589	1	170199256	170215435	-
MGI:3622649	Gene	Sh2d1b2	SH2 domain containing 1B2	545378	1	170232871	170251587	+
MGI:1349420	Gene	Sh2d1b1	SH2 domain containing 1B1	26904	1	170277324	170285662	+
MGI:1924175	Gene	Spata46	spermatogenesis associated 46	76925	1	170308861	170312125	+
MGI:1917979	Gene	Nos1ap	nitric oxide synthase 1 (neuronal) adaptor protein	70729	1	170314700	170589849	-
MGI:2443310	Gene	Olfml2b	olfactomedin-like 2B	320078	1	170644423	170682789	+
MGI:1926157	Gene	Atf6	activating transcription factor 6	226641	1	170704457	170867787	-
MGI:1890614	Gene	Dusp12	dual specificity phosphatase 12	80915	1	170874187	170885878	-
MGI:3576487	Gene	Fcrlb	Fc receptor-like B	435653	1	170906852	170913860	-
MGI:2138647	Gene	Fcrla	Fc receptor-like A	98752	1	170917594	170927583	-
MGI:95499	Gene	Fcgr2b	Fc receptor, IgG, low affinity IIb	14130	1	170960558	170976071	-
MGI:2179523	Gene	Fcgr4	Fc receptor, IgG, low affinity IV	246256	1	171018926	171029761	+
MGI:4413743	Gene	n-TNgtt6	nuclear encoded tRNA asparagine 6 (anticodon GTT)	102467476	1	171033942	171034015	-
MGI:4413755	Gene	n-TDgtc4	nuclear encoded tRNA aspartic acid 4 (anticodon GTC)	102467481	1	171037029	171037100	-
MGI:4413885	Gene	n-TGtcc2	nuclear encoded tRNA glycine 2 (anticodon TCC)	102467316	1	171037997	171038068	-
MGI:4413933	Gene	n-TLcag3	nuclear encoded tRNA leucine 3 (anticodon CAG)	102467554	1	171038614	171038696	+
MGI:4413873	Gene	n-TGgcc4	nuclear encoded tRNA glycine 4 (anticodon GCC)	102467445	1	171044985	171045055	+
MGI:95500	Gene	Fcgr3	Fc receptor, IgG, low affinity III	14131	1	171051169	171065936	-
MGI:4413845	Gene	n-TEctc5	nuclear encoded tRNA glutamic acid 5 (anticodon CTC)	102467299	1	171064164	171064235	-
MGI:5530790	Gene	Mir6546	microRNA 6546	102466998	1	171064591	171064652	-
MGI:4413884	Gene	n-TGtcc1	nuclear encoded tRNA glycine 1 (anticodon TCC)	102467535	1	171064699	171064770	-
MGI:4413754	Gene	n-TDgtc3	nuclear encoded tRNA aspartic acid 3 (anticodon GTC)	102467261	1	171065358	171065429	-
MGI:4413936	Gene	n-TLcag6	nuclear encoded tRNA leucine 6 (anticodon CAG)	102467336	1	171065984	171066066	+
MGI:4413881	Gene	n-TGgcc12	nuclear encoded tRNA glycine 12 (anticodon GCC)	102467314	1	171066631	171066701	+
MGI:4413848	Gene	n-TEctc8	nuclear encoded tRNA glutamic acid 8 (anticodon CTC)	102467520	1	171071792	171071863	-
MGI:4413888	Gene	n-TGtcc5	nuclear encoded tRNA glycine 5 (anticodon TCC)	102467430	1	171072334	171072405	-
MGI:4413758	Gene	n-TDgtc7	nuclear encoded tRNA aspartic acid 7 (anticodon GTC)	102467263	1	171072993	171073064	-
MGI:4413937	Gene	n-TLcag7	nuclear encoded tRNA leucine 7 (anticodon CAG)	102467649	1	171073619	171073701	+
MGI:4413882	Gene	n-TGgcc13	nuclear encoded tRNA glycine 13 (anticodon GCC)	102467534	1	171074302	171074372	+
MGI:4413847	Gene	n-TEctc7	nuclear encoded tRNA glutamic acid 7 (anticodon CTC)	102467300	1	171079406	171079477	-
MGI:4413887	Gene	n-TGtcc4	nuclear encoded tRNA glycine 4 (anticodon TCC)	102467317	1	171079948	171080019	-
MGI:4413757	Gene	n-TDgtc6	nuclear encoded tRNA aspartic acid 6 (anticodon GTC)	102467482	1	171080607	171080678	-
MGI:4413938	Gene	n-TLcag8	nuclear encoded tRNA leucine 8 (anticodon CAG)	102467556	1	171081233	171081315	+
MGI:4413883	Gene	n-TGgcc14	nuclear encoded tRNA glycine 14 (anticodon GCC)	102467315	1	171081876	171081946	+
MGI:4413939	Gene	n-TLcag9	nuclear encoded tRNA leucine 9 (anticodon CAG)	102467337	1	171101838	171101920	-
MGI:4413756	Gene	n-TDgtc5	nuclear encoded tRNA aspartic acid 5 (anticodon GTC)	102467262	1	171102371	171102442	+
MGI:4413886	Gene	n-TGtcc3	nuclear encoded tRNA glycine 3 (anticodon TCC)	102467536	1	171102756	171102827	+
MGI:4413846	Gene	n-TEctc6	nuclear encoded tRNA glutamic acid 6 (anticodon CTC)	102467519	1	171103043	171103114	+
MGI:4414097	Gene	n-TVcac6	nuclear encoded tRNA valine 6 (anticodon CAC)	102467405	1	171111443	171111515	+
MGI:1922722	Gene	Cfap126	cilia and flagella associated protein 126	75472	1	171113741	171126967	+
MGI:1913302	Gene	Sdhc	succinate dehydrogenase complex, subunit C, integral membrane protein	66052	1	171129157	171150603	-
MGI:103177	Gene	Mpz	myelin protein zero	17528	1	171150713	171161130	+
MGI:1913675	Gene	Pcp4l1	Purkinje cell protein 4-like 1	66425	1	171173264	171196268	-
MGI:1346307	Gene	Nr1i3	nuclear receptor subfamily 1, group I, member 3	12355	1	171213932	171218845	+
MGI:3589112	Gene	Tomm40l	translocase of outer mitochondrial membrane 40-like	641376	1	171217802	171222514	-
MGI:88050	Gene	Apoa2	apolipoprotein A-II	11807	1	171221564	171226379	+
MGI:95496	Gene	Fcer1g	Fc receptor, IgE, high affinity I, gamma polypeptide	14127	1	171229572	171234349	-
MGI:2385112	Gene	Ndufs2	NADH:ubiquinone oxidoreductase core subunit S2	226646	1	171234853	171247122	-
MGI:1339949	Gene	Adamts4	a disintegrin-like and metallopeptidase (reprolysin type) with thrombospondin type 1 motif, 4	240913	1	171250422	171259922	+
MGI:1928767	Gene	B4galt3	UDP-Gal:betaGlcNAc beta 1,4-galactosyltransferase, polypeptide 3	57370	1	171270328	171276895	+
MGI:104968	Gene	Ppox	protoporphyrinogen oxidase	19044	1	171276991	171281192	-
MGI:1353665	Gene	Usp21	ubiquitin specific peptidase 21	30941	1	171281949	171287961	-
MGI:1913405	Gene	Ufc1	ubiquitin-fold modifier conjugating enzyme 1	66155	1	171288564	171294982	-
MGI:1333874	Gene	Dedd	death effector domain-containing	21945	1	171327165	171342501	+
MGI:1350916	Gene	Nit1	nitrilase 1	27045	1	171342235	171345645	-
MGI:1276111	Gene	Pfdn2	prefoldin 2	18637	1	171345554	171358170	+
MGI:1916124	Gene	Klhdc9	kelch domain containing 9	68874	1	171358449	171360798	-
MGI:1918990	Gene	Nectin4	nectin cell adhesion molecule 4	71740	1	171370173	171388287	+
MGI:2684948	Gene	Arhgap30	Rho GTPase activating protein 30	226652	1	171388960	171410240	+
MGI:99542	Gene	Usf1	upstream transcription factor 1	22278	1	171411313	171418759	+
MGI:3648482	Gene	Tstd1	thiosulfate sulfurtransferase (rhodanese)-like domain containing 1	226654	1	171419033	171420352	+
MGI:1321398	Gene	F11r	F11 receptor	16456	1	171437561	171464593	+
MGI:1913144	Gene	Alyref2	Aly/REF export factor 2	56009	1	171503478	171504750	+
MGI:1333831	Gene	Itln1	intelectin 1 (galactofuranose binding)	16429	1	171518123	171535325	-
MGI:109294	Gene	Cd244a	CD244 molecule A	18106	1	171558713	171585316	+
MGI:96885	Gene	Ly9	lymphocyte antigen 9	17085	1	171588613	171607410	-
MGI:1922595	Gene	Slamf7	SLAM family member 7	75345	1	171632403	171653037	-
MGI:5531332	Gene	Mir7683	microRNA 7683	102465784	1	171641840	171641900	-
MGI:4413891	Gene	n-THatg1	nuclear encoded tRNA histidine 1 (anticodon ATG)	102467538	1	171669439	171669511	+
MGI:88339	Gene	Cd48	CD48 antigen	12506	1	171681420	171705257	+
MGI:1351314	Gene	Slamf1	signaling lymphocytic activation molecule family member 1	27218	1	171767132	171801184	+
MGI:1336885	Gene	Cd84	CD84 antigen	12523	1	171839697	171890718	+
MGI:1353620	Gene	Slamf6	SLAM family member 6	30925	1	171917197	171953170	+
MGI:2135272	Gene	Vangl2	VANGL planar cell polarity 2	93840	1	172000960	172027314	-
MGI:98481	Gene	Nhlh1	nescient helix loop helix 1	18071	1	172052292	172057596	-
MGI:1891700	Gene	Ncstn	nicastrin	59287	1	172066013	172082749	-
MGI:1334462	Gene	Copa	coatomer protein complex subunit alpha	12847	1	172082529	172122332	+
MGI:1334458	Gene	Pex19	peroxisomal biogenesis factor 19	19298	1	172126743	172136497	+
MGI:91860	Gene	Dcaf8	DDB1 and CUL4 associated factor 8	98193	1	172148015	172196393	+
MGI:104799	Gene	Pea15a	phosphoprotein enriched in astrocytes 15A	18611	1	172196728	172206781	-
MGI:1309468	Gene	Casq1	calsequestrin 1	12372	1	172209894	172219895	-
MGI:1351335	Gene	Atp1a4	ATPase, Na+/K+ transporting, alpha 4 polypeptide	27222	1	172223508	172258424	-
MGI:88106	Gene	Atp1a2	ATPase, Na+/K+ transporting, alpha 2 polypeptide	98660	1	172271709	172298064	-
MGI:2154090	Gene	Igsf8	immunoglobulin superfamily, member 8	140559	1	172312367	172319843	+
MGI:108007	Gene	Kcnj9	potassium inwardly-rectifying channel, subfamily J, member 9	16524	1	172320501	172329332	-
MGI:1194504	Gene	Kcnj10	potassium inwardly-rectifying channel, subfamily J, member 10	16513	1	172341210	172374085	+
MGI:1914806	Gene	Pigm	phosphatidylinositol glycan anchor biosynthesis, class M	67556	1	172376531	172384099	+
MGI:1923692	Gene	Slamf9	SLAM family member 9	98365	1	172458569	172478421	+
MGI:2135283	Gene	Igsf9	immunoglobulin superfamily, member 9	93842	1	172481774	172498877	+
MGI:1312985	Gene	Tagln2	transgelin 2	21346	1	172500246	172507375	+
MGI:1919120	Gene	Cfap45	cilia and flagella associated protein 45	71870	1	172521130	172545870	+
MGI:3642995	Gene	Vsig8	V-set and immunoglobulin domain containing 8	240916	1	172555938	172563717	+
MGI:1921998	Gene	Slamf8	SLAM family member 8	74748	1	172581377	172591191	-
MGI:3618339	Gene	Fcrl6	Fc receptor-like 6	677296	1	172596640	172618322	-
MGI:1915690	Gene	Dusp23	dual specificity phosphatase 23	68440	1	172630769	172632974	-
MGI:88512	Gene	Crp	C-reactive protein, pentraxin-related	12944	1	172698056	172699966	+
MGI:98229	Gene	Apcs	serum amyloid P-component	20219	1	172893961	172895054	-
MGI:106648	Gene	Olfr16	olfactory receptor 16	18313	1	172956768	172957817	+
MGI:3031242	Gene	Olfr1408	olfactory receptor 1408	258759	1	173130283	173131215	-
MGI:3031240	Gene	Olfr1406	olfactory receptor 1406	258758	1	173183442	173184504	-
MGI:3030052	Gene	Olfr218	olfactory receptor 218	258880	1	173203358	173204299	+
MGI:3031238	Gene	Olfr1404	olfactory receptor 1404	258881	1	173215607	173216640	+
MGI:95494	Gene	Fcer1a	Fc receptor, IgE, high affinity I, alpha polypeptide	14125	1	173221269	173227232	-
MGI:3030252	Gene	Olfr418	olfactory receptor 418	258645	1	173270147	173271137	+
MGI:3779286	Gene	Mptx2	mucosal pentraxin 2	100504232	1	173274461	173277756	-
MGI:1097689	Gene	Ackr1	atypical chemokine receptor 1 (Duffy blood group)	13349	1	173331886	173333503	-
MGI:2137858	Gene	Cadm3	cell adhesion molecule 3	94332	1	173334254	173367695	-
MGI:2686159	Gene	Aim2	absent in melanoma 2	383619	1	173349246	173466040	+
MGI:4413733	Gene	n-TRtct5	nuclear encoded tRNA arginine 5 (anticodon TCT)	102467638	1	173390329	173390402	+
MGI:3646410	Gene	Ifi206	interferon activated gene 206	102639543	1	173468418	173491318	-
MGI:3584522	Gene	Ifi214	interferon activated gene 214	545384	1	173521311	173535957	-
MGI:3695276	Gene	Ifi213	interferon activated gene 213	623121	1	173566595	173599302	-
MGI:2138243	Gene	Ifi209	interferon activated gene 209	236312	1	173630859	173647928	+
MGI:2442822	Gene	Ifi208	interferon activated gene 208	100033459	1	173673628	173698392	+
MGI:2138302	Gene	Ifi207	interferon activated gene 207	226691	1	173723427	173741831	-
MGI:96429	Gene	Ifi204	interferon activated gene 204	15951	1	173747293	173767069	-
MGI:3780953	Gene	Mndal	myeloid nuclear differentiation antigen like	100040462	1	173857220	173880375	-
MGI:3041120	Gene	Ifi211	interferon activated gene 211	381308	1	173896339	173914047	-
MGI:96428	Gene	Ifi203	interferon activated gene 203	15950	1	173920400	173942848	-
MGI:1347083	Gene	Ifi202b	interferon activated gene 202B	26388	1	173962569	173982844	-
MGI:101847	Gene	Ifi205	interferon activated gene 205	226695	1	174011998	174031755	-
MGI:3030267	Gene	Olfr433	olfactory receptor 433	258712	1	174041933	174042936	+
MGI:3030266	Gene	Olfr432	olfactory receptor 432	258711	1	174050375	174051313	+
MGI:3030264	Gene	Olfr430	olfactory receptor 430	258713	1	174069300	174070253	+
MGI:3030263	Gene	Olfr429	olfactory receptor 429	258717	1	174089038	174089980	+
MGI:3030261	Gene	Olfr427	olfactory receptor 427	259162	1	174099460	174100408	+
MGI:3030065	Gene	Olfr231	olfactory receptor 231	404222	1	174117091	174118014	-
MGI:3030258	Gene	Olfr424	olfactory receptor 424	258716	1	174136746	174137693	+
MGI:3030254	Gene	Olfr420	olfactory receptor 420	258302	1	174158722	174159767	+
MGI:98385	Gene	Spta1	spectrin alpha, erythrocytic 1	20739	1	174172776	174248449	+
MGI:3030253	Gene	Olfr419	olfactory receptor 419	258710	1	174249889	174250976	-
MGI:1913539	Gene	Mptx1	mucosal pentraxin 1	66289	1	174330518	174332877	+
MGI:3030251	Gene	Olfr417	olfactory receptor 417	258238	1	174368919	174369848	+
MGI:3030082	Gene	Olfr248	olfactory receptor 248	258709	1	174391046	174392055	+
MGI:3030248	Gene	Olfr414	olfactory receptor 414	258756	1	174430430	174431384	+
MGI:3030054	Gene	Olfr220	olfactory receptor 220	546747	1	174448625	174449602	+
MGI:1859252	Gene	Fmn2	formin 2	54418	1	174501825	174822729	+
MGI:1344367	Gene	Grem2	gremlin 2, DAN family BMP antagonist	23893	1	174833785	174921915	-
MGI:1346089	Gene	Rgs7	regulator of G protein signaling 7	24012	1	175059076	175492813	-
MGI:95530	Gene	Fh1	fumarate hydratase 1	14194	1	175601378	175625635	-
MGI:2138151	Gene	Kmo	kynurenine 3-monooxygenase (kynurenine 3-hydroxylase)	98256	1	175632193	175660853	+
MGI:1338022	Gene	Opn3	opsin 3	13603	1	175662421	175692902	-
MGI:101913	Gene	Chml	choroideremia-like	12663	1	175682237	175688353	-
MGI:1923070	Gene	Wdr64	WD repeat domain 64	75820	1	175698569	175815734	+
MGI:1349427	Gene	Exo1	exonuclease 1	26909	1	175880760	175911396	+
MGI:2684950	Gene	Becn2	beclin 2	226720	1	175920329	175922225	+
MGI:2442056	Gene	Pld5	phospholipase D family, member 5	319455	1	175962301	176276850	-
MGI:3612447	Gene	Rbm8a2	RNA binding motif protein 8A2	545388	1	175978218	175978943	-
MGI:1918348	Gene	Cep170	centrosomal protein 170	545389	1	176729072	176814177	-
MGI:3619366	Gene	Mir350	microRNA 350	723921	1	176772325	176772423	-
MGI:1924066	Gene	Sdccag8	serologically defined colon cancer antigen 8	76816	1	176814660	177020437	+
MGI:1345147	Gene	Akt3	thymoma viral proto-oncogene 3	23797	1	177020076	177258411	-
MGI:1353609	Gene	Zbtb18	zinc finger and BTB domain containing 18	30928	1	177442356	177450764	+
MGI:87948	Gene	Adss	adenylosuccinate synthetase, non muscle	11566	1	177763176	177796695	-
MGI:3647531	Gene	Catspere1	cation channel sperm associated auxiliary subunit epsilon 1	631584	1	177808419	177962253	+
MGI:5589632	Gene	Catspere2	cation channel sperm associated auxiliary subunit epsilon 2	545391	1	177982920	178172707	+
MGI:1926075	Gene	Desi2	desumoylating isopeptidase 2	78825	1	178187417	178252598	+
MGI:1913609	Gene	Cox20	cytochrome c oxidase assembly protein 20	66359	1	178318283	178322693	+
MGI:1858195	Gene	Hnrnpu	heterogeneous nuclear ribonucleoprotein U	51810	1	178321108	178337810	-
MGI:1915476	Gene	Efcab2	EF-hand calcium binding domain 2	68226	1	178405881	178483250	+
MGI:2447076	Gene	Kif26b	kinesin family member 26B	269152	1	178525749	178939200	+
MGI:1916976	Gene	Smyd3	SET and MYND domain containing 3	69726	1	178955031	179518053	-
MGI:107937	Gene	Tfb2m	transcription factor B2, mitochondrial	15278	1	179528052	179546305	-
MGI:2445141	Gene	Cnst	consortin, connexin sorting protein	226744	1	179546346	179627473	+
MGI:1924486	Gene	Sccpdh	saccharopine dehydrogenase (putative)	109232	1	179668029	179687189	+
MGI:2686151	Gene	Kif28	kinesin family member 28	383592	1	179695297	179745213	-
MGI:1915033	Gene	Ahctf1	AT hook containing transcription factor 1	226747	1	179744894	179804015	-
MGI:2441841	Gene	Cdc42bpa	CDC42 binding protein kinase alpha	226751	1	179959968	180165606	+
MGI:1914676	Gene	Coq8a	coenzyme Q8A	67426	1	180165238	180196020	-
MGI:109284	Gene	Psen2	presenilin 2	19165	1	180227004	180263478	-
MGI:109235	Gene	Itpkb	inositol 1,4,5-trisphosphate 3-kinase B	320404	1	180330476	180424802	+
MGI:2138735	Gene	Stum	mechanosensory transduction mediator	381310	1	180432373	180483520	-
MGI:1340806	Gene	Parp1	poly (ADP-ribose) polymerase family, member 1	11545	1	180568975	180601254	+
MGI:5530808	Gene	Mir6904	microRNA 6904	102466761	1	180587201	180587267	+
MGI:1919818	Gene	Lin9	lin-9 homolog (C. elegans)	72568	1	180641150	180690687	+
MGI:1351322	Gene	Mixl1	Mix1 homeobox-like 1 (Xenopus laevis)	27217	1	180693043	180709055	-
MGI:2181074	Gene	Acbd3	acyl-Coenzyme A binding domain containing 3	170760	1	180726043	180754204	+
MGI:1097686	Gene	H3f3a	H3.3 histone A	15078	1	180802560	180813605	-
MGI:2384788	Gene	Sde2	SDE2 telomere maintenance homolog (S. pombe)	208768	1	180851151	180868113	+
MGI:2443573	Gene	Lefty2	left-right determination factor 2	320202	1	180893108	180899107	+
MGI:1277956	Gene	Pycr2	pyrroline-5-carboxylate reductase family, member 2	69051	1	180904274	180908088	+
MGI:107405	Gene	Lefty1	left right determination factor 1	13590	1	180935039	180938401	+
MGI:2384789	Gene	Tmem63a	transmembrane protein 63a	208795	1	180942262	180975104	+
MGI:95405	Gene	Ephx1	epoxide hydrolase 1, microsomal	13849	1	180989556	181017569	-
MGI:1914709	Gene	Nvl	nuclear VCP-like	67459	1	181087138	181144220	-
MGI:1925828	Gene	Cnih4	cornichon family AMPA receptor auxiliary protein 4	98417	1	181150345	181168994	+
MGI:1923825	Gene	Wdr26	WD repeat domain 26	226757	1	181173226	181211978	-
MGI:1920228	Gene	Cnih3	cornichon family AMPA receptor auxiliary protein 3	72978	1	181352628	181460641	+
MGI:2685601	Gene	Ccdc121	coiled-coil domain containing 121	403180	1	181509633	181511451	-
MGI:2444525	Gene	Dnah14	dynein, axonemal, heavy chain 14	240960	1	181589974	181814741	+
MGI:2138281	Gene	Lbr	lamin B receptor	98386	1	181815315	181842401	-
MGI:108360	Gene	Enah	ENAH actin regulator	13800	1	181896384	182019980	-
MGI:4414035	Gene	n-TSgct1	nuclear encoded tRNA serine 1 (anticodon GCT)	102467634	1	182056008	182056089	+
MGI:1350930	Gene	Srp9	signal recognition particle 9	27058	1	182124737	182132415	+
MGI:3647849	Gene	Vmn1r1	vomeronasal 1 receptor 1	625823	1	182157178	182158098	-
MGI:1097711	Gene	Degs1	delta(4)-desaturase, sphingolipid 1	13244	1	182275770	182282759	-
MGI:1261890	Gene	Fbxo28	F-box protein 28	67948	1	182313102	182341606	-
MGI:2138319	Gene	Trp53bp2	transformation related protein 53 binding protein 2	209456	1	182409167	182462436	+
MGI:88264	Gene	Capn2	calpain 2	12334	1	182467259	182517483	-
MGI:2181366	Gene	Capn8	calpain 8	170725	1	182564749	182634456	+
MGI:3618292	Gene	Ccdc185	coiled-coil domain containing 185	433386	1	182747126	182749180	-
MGI:2138351	Gene	Susd4	sushi domain containing 4	96935	1	182763910	182896596	+
MGI:1858171	Gene	Tlr5	toll-like receptor 5	53791	1	182954752	182976044	+
MGI:1916147	Gene	Disp1	dispatched RND transporter family member 1	68897	1	183086264	183221535	-
MGI:1918928	Gene	Brox	BRO1 domain and CAAX motif containing	71678	1	183276342	183297274	-
MGI:1919737	Gene	Aida	axin interactor, dorsalization associated	108909	1	183297060	183324501	+
MGI:2443183	Gene	Mia3	melanoma inhibitory activity 3	338366	1	183326236	183369565	-
MGI:109578	Gene	Taf1a	TATA-box binding protein associated factor, RNA polymerase I, A	21339	1	183388885	183410201	+
MGI:1926022	Gene	Hhipl2	hedgehog interacting protein-like 2	78772	1	183413923	183437053	+
MGI:1927070	Gene	Dusp10	dual specificity phosphatase 10	63953	1	184034461	184075636	+
MGI:96109	Gene	Hlx	H2.0-like homeobox	15284	1	184727143	184732493	-
MGI:1913362	Gene	Marc1	mitochondrial amidoxime reducing component 1	66112	1	184786767	184811308	-
MGI:1914497	Gene	Marc2	mitochondrial amidoxime reducing component 2	67247	1	184813068	184846446	-
MGI:3837225	Gene	Mir1981	microRNA 1981	100316821	1	184822407	184822488	-
MGI:2664902	Gene	Mark1	MAP/microtubule affinity regulating kinase 1	226778	1	184896424	184999571	-
MGI:1916043	Gene	Rab3gap2	RAB3 GTPase activating protein subunit 2	98732	1	185204087	185286746	+
MGI:3819504	Gene	Snora36b	small nucleolar RNA, H/ACA box 36B	100217449	1	185242926	185243038	+
MGI:4358947	Gene	Mir664	microRNA 664	100316737	1	185242975	185243043	+
MGI:1919586	Gene	Iars2	isoleucine-tRNA synthetase 2, mitochondrial	381314	1	185286662	185329416	-
MGI:2676858	Gene	Mir194-1	microRNA 194-1	387189	1	185313319	185313385	+
MGI:2676891	Gene	Mir215	microRNA 215	387211	1	185313581	185313692	+
MGI:1338800	Gene	Bpnt1	bisphosphate 3'-nucleotidase 1	23827	1	185329524	185357772	+
MGI:97838	Gene	Eprs	glutamyl-prolyl-tRNA synthetase	107508	1	185361554	185428355	+
MGI:2685058	Gene	Slc30a10	solute carrier family 30, member 10	226781	1	185454848	185468762	+
MGI:2385115	Gene	Lyplal1	lysophospholipase-like 1	226791	1	186087732	186117310	-
MGI:98726	Gene	Tgfb2	transforming growth factor, beta 2	21808	1	186622787	186706220	-
MGI:1914473	Gene	Rrp15	ribosomal RNA processing 15 homolog (S. cerevisiae)	67223	1	186721086	186749358	-
MGI:91842	Gene	D1Pas1	DNA segment, Chr 1, Pasteur Institute 1	110957	1	186967416	186970627	+
MGI:1921967	Gene	Spata17	spermatogenesis associated 17	74717	1	187009614	187215462	-
MGI:1915019	Gene	Gpatch2	G patch domain containing 2	67769	1	187215393	187369044	+
MGI:1347056	Gene	Esrrg	estrogen-related receptor gamma	26381	1	187608791	188214884	+
MGI:1341292	Gene	Ush2a	usherin	22283	1	188262838	188965497	+
MGI:4413740	Gene	n-TNgtt3	nuclear encoded tRNA asparagine 3 (anticodon GTT)	102467255	1	188941406	188941479	+
MGI:2444629	Gene	Kctd3	potassium channel tetramerisation domain containing 3	226823	1	188971095	189007868	-
MGI:109366	Gene	Kcnk2	potassium channel, subfamily K, member 2	16526	1	189207930	189402704	-
MGI:1313302	Gene	Cenpf	centromere protein F	108000	1	189640606	189688105	-
MGI:102467	Gene	Ptpn14	protein tyrosine phosphatase, non-receptor type 14	19250	1	189728215	189876695	+
MGI:1915889	Gene	Smyd2	SET and MYND domain containing 2	226830	1	189880492	189922376	-
MGI:97772	Gene	Prox1	prospero homeobox 1	19130	1	190118035	190170680	-
MGI:4937200	Gene	Prox1os	prospero homeobox 1, opposite strand	102632463	1	190170295	190217279	+
MGI:2443419	Gene	Rps6kc1	ribosomal protein S6 kinase polypeptide 1	320119	1	190772879	190912140	-
MGI:1196310	Gene	Angel2	angel homolog 2	52477	1	190925108	190946962	+
MGI:2444826	Gene	Vash2	vasohibin 2	226841	1	190947646	190979310	-
MGI:2444881	Gene	Flvcr1	feline leukemia virus subgroup C cellular receptor 1	226844	1	191005832	191026213	-
MGI:1922808	Gene	Spata45	spermatogenesis associated 45	75558	1	191035709	191042942	+
MGI:1916222	Gene	Tatdn3	TatD DNase domain containing 3	68972	1	191045826	191063004	-
MGI:2685830	Gene	Nsl1	NSL1, MIS12 kinetochore complex component	381318	1	191062993	191084558	+
MGI:1925491	Gene	Batf3	basic leucine zipper transcription factor, ATF-like 3	381319	1	191098414	191108943	+
MGI:3588202	Gene	Fam71a	family with sequence similarity 71, member A	619288	1	191162584	191164817	-
MGI:109384	Gene	Atf3	activating transcription factor 3	11910	1	191170296	191183333	-
MGI:1913458	Gene	Nenf	neuron derived neurotrophic factor	66208	1	191306797	191318118	-
MGI:1914200	Gene	Pacc1	proton activated chloride channel 1	66950	1	191325965	191352925	+
MGI:2388479	Gene	Ppp2r5a	protein phosphatase 2, regulatory subunit B', alpha	226849	1	191351981	191397041	-
MGI:1924093	Gene	Dtl	denticleless E3 ubiquitin protein ligase	76843	1	191537356	191575544	-
MGI:1924315	Gene	Ints7	integrator complex subunit 7	77065	1	191575636	191623690	+
MGI:2446186	Gene	Lpgat1	lysophosphatidylglycerol acyltransferase 1	226856	1	191717566	191784255	+
MGI:109359	Gene	Nek2	NIMA (never in mitosis gene a)-related expressed kinase 2	18005	1	191821281	191833049	+
MGI:1345281	Gene	Slc30a1	solute carrier family 30 (zinc transporter), member 1	22782	1	191906689	191913247	+
MGI:1921273	Gene	Rd3	retinal degeneration 3	74023	1	191954196	191988282	+
MGI:107548	Gene	Traf5	TNF receptor-associated factor 5	22033	1	191997203	192092599	-
MGI:4950389	Gene	Mir3473c	microRNA 3473c	100628582	1	191998554	191998634	-
MGI:2441920	Gene	Rcor3	REST corepressor 3	214742	1	192098546	192138067	-
MGI:1341721	Gene	Kcnh1	potassium voltage-gated channel, subfamily H (eag-related), member 1	16510	1	192190376	192510159	+
MGI:2444681	Gene	Hhat	hedgehog acyltransferase	226861	1	192512828	192771219	-
MGI:2443496	Gene	Sertad4	SERTA domain containing 4	214791	1	192844488	192855752	-
MGI:2444490	Gene	Syt14	synaptotagmin XIV	329324	1	192885674	193035862	-
MGI:2138080	Gene	Utp25	UTP25 small subunit processome component	215193	1	193104403	193130251	-
MGI:1859211	Gene	Irf6	interferon regulatory factor 6	54139	1	193153112	193172036	+
MGI:2441706	Gene	Traf3ip3	TRAF3 interacting protein 3	215243	1	193175504	193201546	-
MGI:103562	Gene	Hsd11b1	hydroxysteroid 11-beta dehydrogenase 1	15483	1	193221640	193264049	-
MGI:1316737	Gene	G0s2	G0/G1 switch gene 2	14373	1	193272160	193273188	-
MGI:99915	Gene	Lamb3	laminin, beta 3	16780	1	193294353	193343878	+
MGI:2388073	Gene	Camk1g	calcium/calmodulin-dependent protein kinase I gamma	215303	1	193346346	193370325	-
MGI:1918050	Gene	Mir205hg	Mir205 host gene	70800	1	193506460	193510210	-
MGI:2676880	Gene	Mir205	microRNA 205	387201	1	193507463	193507530	-
MGI:107684	Gene	Plxna2	plexin A2	18845	1	194619829	194816869	+
MGI:4950397	Gene	Mir3962	microRNA 3962	100628615	1	194822001	194822064	+
MGI:88329	Gene	Cd34	CD34 antigen	12490	1	194938821	194961292	+
MGI:3619047	Gene	Mir29b-2	microRNA 29b-2	723963	1	195037040	195037120	+
MGI:2676906	Gene	Mir29c	microRNA 29c	387224	1	195037547	195037634	+
MGI:1203290	Gene	Cd46	CD46 antigen, complement regulatory protein	17221	1	195038971	195098784	-
MGI:88513	Gene	Cr1l	complement component (3b/4b) receptor 1-like	12946	1	195098747	195131590	-
MGI:88489	Gene	Cr2	complement receptor 2	12902	1	195136811	195177190	-
MGI:107444	Gene	Efna5	ephrin A5	13640	17	62602957	62881317	-
MGI:1354704	Gene	Fbxl17	F-box and leucine-rich repeat protein 17	50758	17	63045949	63502171	-
MGI:105917	Gene	Fer	fer (fms/fps related) protein kinase	14158	17	63863049	64146519	+
MGI:2159342	Gene	Pja2	praja ring finger ubiquitin ligase 2	224938	17	64281006	64331883	-
MGI:5531389	Gene	Mir6420	microRNA 6420	102465228	17	64440806	64440907	+
MGI:104669	Gene	Man2a1	mannosidase 2, alpha 1	17158	17	64601649	64755110	+
MGI:5446626	Gene	Dreh	down-regulated in hepatocellular carcinoma	101202683	17	64767111	64767931	+
MGI:2685786	Gene	Tmem232	transmembrane protein 232	381107	17	65255999	65541103	-
MGI:1353561	Gene	Vapa	vesicle-associated membrane protein, associated protein A	30960	17	65580053	65613939	-
MGI:2389312	Gene	Txndc2	thioredoxin domain containing 2 (spermatozoa)	213272	17	65637505	65649725	-
MGI:1914603	Gene	Rab31	RAB31, member RAS oncogene family	106572	17	65651726	65772752	-
MGI:1917601	Gene	Ppp4r1	protein phosphatase 4, regulatory subunit 1	70351	17	65782378	65841926	+
MGI:108466	Gene	Ralbp1	ralA binding protein 1	19765	17	65848415	65885755	-
MGI:2137520	Gene	Twsg1	twisted gastrulation BMP signaling modulator 1	65960	17	65923065	65951187	-
MGI:1914357	Gene	Ankrd12	ankyrin repeat domain 12	106585	17	65965703	66077089	-
MGI:1920150	Gene	Ndufv2	NADH:ubiquinone oxidoreductase core subunit V2	72900	17	66078795	66101559	-
MGI:1916017	Gene	Washc1	WASH complex subunit 1	68767	17	66111546	66120503	+
MGI:2443590	Gene	Ddx11	DEAD/H (Asp-Glu-Ala-Asp/His) box helicase 11	320209	17	66123505	66152170	+
MGI:1915867	Gene	Mtcl1	microtubule crosslinking factor 1	68617	17	66336980	66449806	-
MGI:894284	Gene	Rab12	RAB12, member RAS oncogene family	19328	17	66494512	66519759	-
MGI:1921806	Gene	Themis3	thymocyte selection associated family member 3	74556	17	66555252	66594622	-
MGI:102694	Gene	Ptprm	protein tyrosine phosphatase, receptor type, M	19274	17	66666848	67354459	-
MGI:5451818	Gene	Mir5709	microRNA 5709	100885844	17	67026147	67026235	-
MGI:2685172	Gene	Lrrc30	leucine rich repeat containing 30	240131	17	67630965	67632723	-
MGI:99892	Gene	Lama1	laminin, alpha 1	16772	17	67697127	67822645	+
MGI:2147003	Gene	Arhgap28	Rho GTPase activating protein 28	268970	17	67842706	68004198	-
MGI:2444889	Gene	L3mbtl4	L3MBTL4 histone methyl-lysine binding protein	320858	17	68273245	68784078	+
MGI:3646281	Gene	Tmem200c	transmembrane protein 200C	622645	17	68837136	68843138	+
MGI:103008	Gene	Epb41l3	erythrocyte membrane protein band 4.1 like 3	13823	17	69075669	69289991	+
MGI:1195345	Gene	Zbtb14	zinc finger and BTB domain containing 14	22666	17	69382302	69390544	+
MGI:2444600	Gene	Akain1	A kinase (PRKA) anchor inhibitor 1	320722	17	69437588	69489240	+
MGI:1346065	Gene	Dlgap1	DLG associated protein 1	224997	17	69969060	70821413	+
MGI:1194497	Gene	Tgif1	TGFB-induced factor homeobox 1	21815	17	70844205	70853532	-
MGI:3783368	Gene	Mir1195	microRNA 1195	100316676	17	70860503	70860600	-
MGI:107494	Gene	Myl12b	myosin, light chain 12B, regulatory	67938	17	70973963	70990516	-
MGI:1914518	Gene	Myl12a	myosin, light chain 12A, regulatory, non-sarcomeric	67268	17	70993793	71002533	-
MGI:1341430	Gene	Myom1	myomesin 1	17929	17	71019002	71126856	+
MGI:1891341	Gene	Lpin2	lipin 2	64898	17	71183527	71249818	+
MGI:2389136	Gene	Emilin2	elastin microfibril interfacer 2	246707	17	71252172	71311633	-
MGI:1921605	Gene	Smchd1	SMC hinge domain containing 1	74355	17	71344489	71475343	-
MGI:1914302	Gene	Ndc80	NDC80 kinetochore complex component	67052	17	71496100	71526857	-
MGI:1918141	Gene	Spdya	speedy/RINGO cell cycle regulator family, member A	70891	17	71526937	71589533	+	s. Shitani et al. 2012
MGI:1916039	Gene	Trmt61b	tRNA methyltransferase 61B	68789	17	71557027	71598761	-
MGI:4413819	Gene	n-TCgca52	nuclear encoded tRNA cysteine 52 (anticodon GCA)	102467288	17	71599271	71599342	+
MGI:1919765	Gene	Wdr43	WD repeat domain 43	72515	17	71616174	71659031	+
MGI:3819565	Gene	Snord92	small nucleolar RNA, C/D box 92	100217462	17	71631279	71631361	+
MGI:3819542	Gene	Snord53	small nucleolar RNA, C/D box 53	100217456	17	71640889	71640956	+
MGI:2443498	Gene	Togaram2	TOG array regulator of axonemal microtubules 2	320159	17	71673156	71729671	+
MGI:2385061	Gene	Pcare	photoreceptor cilium actin regulator	225004	17	71743555	71752885	-
MGI:1919100	Gene	Clip4	CAP-GLY domain containing linker protein family, member 4	78785	17	71769672	71864210	+
MGI:103305	Gene	Alk	anaplastic lymphoma kinase	11682	17	71868988	72604648	-
MGI:1916937	Gene	Ypel5	yippee like 5	383295	17	72836704	72851195	+
MGI:1925139	Gene	Lbh	limb-bud and heart	77889	17	72918305	72941946	+
MGI:2684937	Gene	Lclat1	lysocardiolipin acyltransferase 1	225010	17	73107985	73243368	+
MGI:2685789	Gene	Capn13	calpain 13	381122	17	73306456	73399306	-
MGI:1918935	Gene	Galnt14	polypeptide N-acetylgalactosaminyltransferase 14	71685	17	73493207	73710755	-
MGI:1928900	Gene	Ehd3	EH-domain containing 3	57440	17	73804841	73832093	+
MGI:98973	Gene	Xdh	xanthine dehydrogenase	22436	17	73883895	73950196	-
MGI:2150380	Gene	Srd5a2	steroid 5 alpha-reductase 2	94224	17	74017706	74047916	-
MGI:1924140	Gene	Memo1	mediator of cell motility 1	76890	17	74199043	74295529	-
MGI:1913560	Gene	Dpy30	dpy-30, histone methyltransferase complex regulatory subunit	66310	17	74299474	74323944	-
MGI:1858896	Gene	Spast	spastin	50850	17	74337457	74391115	+
MGI:2386741	Gene	Slc30a6	solute carrier family 30 (zinc transporter), member 6	210148	17	74395578	74424229	+
MGI:3036243	Gene	Nlrc4	NLR family, CARD domain containing 4	268973	17	74426255	74459145	-
MGI:1915114	Gene	Yipf4	Yip1 domain family, member 4	67864	17	74489493	74500277	+
MGI:1276108	Gene	Birc6	baculoviral IAP repeat-containing 6	12211	17	74528250	74703356	+
MGI:1921446	Gene	Ttc27	tetratricopeptide repeat domain 27	74196	17	74717736	74863570	+
MGI:109151	Gene	Ltbp1	latent transforming growth factor beta binding protein 1	268977	17	75005529	75392967	+
MGI:3028579	Gene	Rasgrp3	RAS, guanyl releasing protein 3	240168	17	75435870	75529054	+
MGI:1919972	Gene	Fam98a	family with sequence similarity 98, member A	72722	17	75537086	75551946	-
MGI:1354756	Gene	Crim1	cysteine rich transmembrane BMP regulator 1 (chordin like)	50766	17	78200232	78376592	+
MGI:2675856	Gene	Fez2	fasciculation and elongation protein zeta 2 (zygin II)	225020	17	78369212	78418152	-
MGI:1921449	Gene	Vit	vitrin	74199	17	78508051	78627409	+
MGI:1333757	Gene	Strn	striatin, calmodulin binding protein	268980	17	78649908	78736914	-
MGI:2444098	Gene	Heatr5b	HEAT repeat containing 5B	320473	17	78752906	78835381	-
MGI:1858435	Gene	Gpatch11	G patch domain containing 11	53951	17	78835516	78848308	+
MGI:1353449	Gene	Eif2ak2	eukaryotic translation initiation factor 2-alpha kinase 2	19106	17	78852550	78882572	-
MGI:1920921	Gene	Sult6b1	sulfotransferase family, cytosolic, 6B, member 1	73671	17	78883938	78906992	-
MGI:1915804	Gene	Cebpzos	CCAAT/enhancer binding protein (C/EBP), zeta, opposite strand	68554	17	78916499	78921048	+
MGI:109386	Gene	Cebpz	CCAAT/enhancer binding protein zeta	12607	17	78919003	78937070	-
MGI:1920944	Gene	Ndufaf7	NADH:ubiquinone oxidoreductase complex assembly factor 7	73694	17	78937106	78948052	+
MGI:1922542	Gene	Prkd3	protein kinase D3	75292	17	78949405	79020816	-
MGI:1917786	Gene	Qpct	glutaminyl-peptide cyclotransferase (glutaminyl cyclase)	70536	17	79051906	79090378	+
MGI:2384718	Gene	Cdc42ep3	CDC42 effector protein (Rho GTPase binding) 3	260409	17	79333946	79355825	-
MGI:2147043	Gene	Rmdn2	regulator of microtubule dynamics 2	381110	17	79578598	79685067	+
MGI:88590	Gene	Cyp1b1	cytochrome P450, family 1, subfamily b, polypeptide 1	13078	17	79696282	79715330	-
MGI:1929492	Gene	Atl2	atlastin GTPase 2	56298	17	79848352	79896123	-
MGI:1919942	Gene	Hnrnpll	heterogeneous nuclear ribonucleoprotein L-like	72692	17	80029487	80062513	-
MGI:2442420	Gene	Galm	galactose mutarotase	319625	17	80127457	80185032	+
MGI:1926232	Gene	Srsf7	serine/arginine-rich splicing factor 7	225027	17	80200080	80207317	-
MGI:1914492	Gene	Gemin6	gem nuclear organelle associated protein 6	67242	17	80207681	80228497	+
MGI:1914987	Gene	Ttc39d	tetratricopeptide repeat domain 39D	67737	17	80215914	80217936	+
MGI:2147067	Gene	Dhx57	DEAH (Asp-Glu-Ala-Asp/His) box polypeptide 57	106794	17	80238304	80290476	-
MGI:2674071	Gene	Morn2	MORN repeat containing 2	378462	17	80290212	80298167	+
MGI:2685787	Gene	Arhgef33	Rho guanine nucleotide exchange factor (GEF) 33	381112	17	80306927	80426252	+
MGI:98354	Gene	Sos1	SOS Ras/Rac guanine nucleotide exchange factor 1	20662	17	80393752	80480453	-
MGI:3587025	Gene	Cdkl4	cyclin-dependent kinase-like 4	381113	17	80523550	80578922	-
MGI:2154405	Gene	Map4k3	mitogen-activated protein kinase kinase kinase kinase 3	225028	17	80580513	80728205	-
MGI:1915277	Gene	Tmem178	transmembrane protein 178	68027	17	80944632	81001816	+
MGI:1919417	Gene	Thumpd2	THUMP domain containing 2	72167	17	81024247	81065135	-
MGI:107956	Gene	Slc8a1	solute carrier family 8 (sodium/calcium exchanger), member 1	20541	17	81373105	81738387	-
MGI:2147077	Gene	Pkdcc	protein kinase domain containing, cytoplasmic	106522	17	83215283	83225069	+
MGI:1926048	Gene	Eml4	echinoderm microtubule associated protein like 4	78798	17	83350931	83480361	+
MGI:106015	Gene	Cox7a2l	cytochrome c oxidase subunit 7A2 like	20463	17	83501917	83514333	-
MGI:2663923	Gene	Kcng3	potassium voltage-gated channel, subfamily G, member 3	225030	17	83579949	83631993	-
MGI:2151172	Gene	Mta3	metastasis associated 3	116871	17	83706163	83823715	+
MGI:1349444	Gene	Haao	3-hydroxyanthranilate 3,4-dioxygenase	107766	17	83831348	83847958	-
MGI:4413918	Gene	n-TIaat17	nuclear encoded tRNA isoleucine 17 (anticodon TAT)	102467328	17	83861944	83862036	+
MGI:107945	Gene	Zfp36l2	zinc finger protein 36, C3H type-like 2	12193	17	84183924	84187947	-
MGI:3039623	Gene	Thada	thyroid adenoma associated	240174	17	84190056	84466257	-
MGI:2146813	Gene	Plekhh2	pleckstrin homology domain containing, family H (with MyTH4 domain) member 2	213556	17	84511884	84622143	+
MGI:1913996	Gene	Dync2li1	dynein cytoplasmic 2 light intermediate chain 1	213575	17	84626496	84655568	+
MGI:1351659	Gene	Abcg5	ATP binding cassette subfamily G member 5	27409	17	84658174	84683011	-
MGI:1914720	Gene	Abcg8	ATP binding cassette subfamily G member 8	67470	17	84676302	84700341	+
MGI:1919666	Gene	Lrpprc	leucine-rich PPR-motif containing	72416	17	84705247	84790786	-
MGI:101841	Gene	Ppm1b	protein phosphatase 1B, magnesium dependent, beta isoform	19043	17	84956741	85023992	+
MGI:1195264	Gene	Slc3a1	solute carrier family 3, member 1	20532	17	85028347	85064241	+
MGI:2441932	Gene	Prepl	prolyl endopeptidase-like	213760	17	85062511	85090274	-
MGI:1920832	Gene	Camkmt	calmodulin-lysine N-methyltransferase	73582	17	85090591	85458589	+
MGI:1925118	Gene	Six3os1	SIX homeobox 3, opposite strand 1	100043902	17	85601932	85618396	-
MGI:102764	Gene	Six3	sine oculis-related homeobox 3	20473	17	85613608	85626191	+
MGI:102778	Gene	Six2	sine oculis-related homeobox 2	20472	17	85662742	85688254	-
MGI:1925836	Gene	Srbd1	S1 RNA binding domain 1	78586	17	85984665	86145216	-
MGI:97599	Gene	Prkce	protein kinase C, epsilon	18754	17	86167554	86657919	+
MGI:109169	Gene	Epas1	endothelial PAS domain protein 1	13819	17	86753864	86833410	+
MGI:1925719	Gene	Tmem247	transmembrane protein 247	78469	17	86917348	86922367	+
MGI:1922165	Gene	Atp6v1e2	ATPase, H+ transporting, lysosomal V1 subunit E2	74915	17	86944109	86947887	-
MGI:1931553	Gene	Rhoq	ras homolog family member Q	104215	17	86961685	87000069	+
MGI:99462	Gene	Pigf	phosphatidylinositol glycan anchor biosynthesis, class F	18701	17	86997258	87025471	-
MGI:1929655	Gene	Cript	cysteine-rich PDZ-binding protein	56724	17	87025561	87035808	+
MGI:2385459	Gene	Socs5	suppressor of cytokine signaling 5	56468	17	87107295	87137647	+
MGI:2183439	Gene	Mcfd2	multiple coagulation factor deficiency 2	193813	17	87254443	87265947	-
MGI:1920999	Gene	Ttc7	tetratricopeptide repeat domain 7	225049	17	87282687	87381770	+
MGI:1922717	Gene	Stpg4	sperm tail PG rich repeat containing 4	75467	17	87389570	87428081	-
MGI:103250	Gene	Calm2	calmodulin 2	12314	17	87433401	87446935	-
MGI:106653	Gene	Epcam	epithelial cell adhesion molecule	17075	17	87635979	87651127	+
MGI:101816	Gene	Msh2	mutS homolog 2	17685	17	87672557	87723713	+
MGI:2684043	Gene	Kcnk12	potassium channel, subfamily K, member 12	210741	17	87745821	87797994	-
MGI:1343961	Gene	Msh6	mutS homolog 6	17688	17	87975050	87990892	+
MGI:2147134	Gene	Fbxo11	F-box protein 11	225055	17	87990859	88066092	-
MGI:1347478	Gene	Foxn2	forkhead box N2	14236	17	88440712	88490533	+
MGI:1921075	Gene	Ppp1r21	protein phosphatase 1, regulatory subunit 21	73825	17	88530124	88588367	+
MGI:1924307	Gene	Ston1	stonin 1	77057	17	88597635	88645724	+
MGI:1919078	Gene	Gtf2a1l	general transcription factor IIA, 1-like	71828	17	88665494	88715157	+
MGI:96783	Gene	Lhcgr	luteinizing hormone/choriogonadotropin receptor	16867	17	88716861	88792059	-
MGI:95583	Gene	Fshr	follicle stimulating hormone receptor	14309	17	88984952	89200675	-
MGI:1096391	Gene	Nrxn1	neurexin I	18189	17	90033644	91093102	-
MGI:105094	Gene	Adcyap1	adenylate cyclase activating polypeptide 1	11516	17	93198908	93206541	+
MGI:1924031	Gene	Mettl4	methyltransferase like 4	76781	17	94722658	94750172	-
MGI:894288	Gene	Selenop	selenoprotein P	20363	15	3270767	3280508	+
MGI:3641617	Gene	Ccdc152	coiled-coil domain containing 152	100039139	15	3280588	3303526	-
MGI:95708	Gene	Ghr	growth hormone receptor	14600	15	3317755	3583352	-
MGI:2146220	Gene	Fbxo4	F-box protein 4	106052	15	3963564	3979573	-
MGI:1914291	Gene	Oxct1	3-oxoacid CoA transferase 1	67041	15	4026428	4155344	+
MGI:2442605	Gene	Plcxd3	phosphatidylinositol-specific phospholipase C, X domain containing 3	239318	15	4375491	4575585	+
MGI:88233	Gene	C6	complement component 6	12274	15	4727067	4804045	+
MGI:1921905	Gene	Mroh2b	maestro heat-like repeat family member 2B	223825	15	4898649	4962203	+
MGI:88235	Gene	C7	complement component 7	109828	15	4988762	5063773	-
MGI:3032959	Gene	Card6	caspase recruitment domain family, member 6	239319	15	5096920	5116365	-
MGI:1914531	Gene	Rpl37	ribosomal protein L37	67281	15	5116613	5119140	+
MGI:3819555	Gene	Snord72	small nucleolar RNA, C/D box 72	100302529	15	5118421	5118480	+
MGI:2145955	Gene	Prkaa1	protein kinase, AMP-activated, alpha 1 catalytic subunit	105787	15	5143861	5181899	+
MGI:1914765	Gene	Ttc33	tetratricopeptide repeat domain 33	67515	15	5185490	5218336	+
MGI:104311	Gene	Ptger4	prostaglandin E receptor 4 (subtype EP4)	19219	15	5233399	5244187	-
MGI:109175	Gene	Dab2	disabled 2, mitogen-responsive phosphoprotein	13132	15	6299788	6440715	+
MGI:1098282	Gene	C9	complement component 9	12279	15	6445333	6498476	+
MGI:1346327	Gene	Fyb	FYN binding protein	23880	15	6522796	6665608	+
MGI:1926007	Gene	Rictor	RPTOR independent companion of MTOR, complex 2	78757	15	6708349	6800401	+	mTORC2
MGI:1330819	Gene	Osmr	oncostatin M receptor	18414	15	6813568	6875249	-	Negative regulation of OSM, S. Yamashita et al. 2010 (Cancer Res)
MGI:96788	Gene	Lifr	LIF receptor alpha	16880	15	7090615	7197489	+
MGI:2146149	Gene	Egflam	EGF-like, fibronectin type III and laminin G domains	268780	15	7206120	7398747	-
MGI:107430	Gene	Gdnf	glial cell line derived neurotrophic factor	14573	15	7810048	7837580	+
MGI:1921020	Gene	Wdr70	WD repeat domain 70	545085	15	7873055	8099209	-
MGI:2181182	Gene	Nup155	nucleoporin 155	170762	15	8109256	8159859	+
MGI:1920942	Gene	Cplane1	ciliogenesis and planar polarity effector 1	73692	15	8169026	8271158	+
MGI:1913976	Gene	Nipbl	NIPBL cohesin loading factor	71175	15	8289824	8465310	-
MGI:99917	Gene	Slc1a3	solute carrier family 1 (glial high affinity glutamate transporter), member 3	20512	15	8634124	8710807	-
MGI:2444654	Gene	Ranbp3l	RAN binding protein 3-like	223332	15	8967949	9067335	+
MGI:1915896	Gene	Nadk2	NAD kinase 2, mitochondrial	68646	15	9071260	9110496	+
MGI:1351663	Gene	Skp2	S-phase kinase-associated protein 2 (p45)	27401	15	9111982	9155425	-
MGI:2444173	Gene	Lmbrd2	LMBR1 domain containing 2	320506	15	9140530	9197845	+
MGI:2146055	Gene	Ugt3a1	UDP glycosyltransferases 3 family, polypeptide A1	105887	15	9279822	9315038	+
MGI:2145969	Gene	Ugt3a2	UDP glycosyltransferases 3 family, polypeptide A2	223337	15	9335551	9370955	+
MGI:1922818	Gene	Capsl	calcyphosine-like	75568	15	9436015	9466039	+
MGI:96562	Gene	Il7r	interleukin 7 receptor	16197	15	9506159	9529935	-
MGI:2443727	Gene	Spef2	sperm flagellar 2	320277	15	9578193	9748868	-
MGI:97763	Gene	Prlr	prolactin receptor	19116	15	10177238	10349180	+
MGI:2146052	Gene	Agxt2	alanine-glyoxylate aminotransferase 2	268782	15	10358517	10410158	+
MGI:1925371	Gene	Dnajc21	DnaJ heat shock protein family (Hsp40) member C21	78244	15	10446763	10470519	-
MGI:1915082	Gene	Brix1	BRX1, biogenesis of ribosomes	67832	15	10474779	10485937	-
MGI:1316678	Gene	Rad1	RAD1 checkpoint DNA exonuclease	19355	15	10486018	10499063	+
MGI:1923027	Gene	Ttc23l	tetratricopeptide repeat domain 23-like	75777	15	10500102	10559252	-
MGI:1922896	Gene	Rai14	retinoic acid induced 14	75646	15	10568971	10719267	-
MGI:1932136	Gene	C1qtnf3	C1q and tumor necrosis factor related protein 3	81799	15	10952114	10980162	+
MGI:1098273	Gene	Amacr	alpha-methylacyl-CoA racemase	17117	15	10981756	10996624	+
MGI:2153040	Gene	Slc45a2	solute carrier family 45, member 2	22293	15	11000721	11029233	+
MGI:2441827	Gene	Rxfp3	relaxin family peptide receptor 3	239336	15	11033717	11037968	-
MGI:2146046	Gene	Adamts12	a disintegrin-like and metallopeptidase (reprolysin type) with thrombospondin type 1 motif, 12	239337	15	11064790	11346867	+
MGI:106314	Gene	Tars	threonyl-tRNA synthetase	110960	15	11383663	11399658	-
MGI:97373	Gene	Npr3	natriuretic peptide receptor 3	18162	15	11839896	11907371	-
MGI:104811	Gene	Sub1	SUB1 homolog, transcriptional regulator	20024	15	11981336	11996035	-
MGI:1341890	Gene	Zfr	zinc finger RNA binding protein	22763	15	12117720	12185449	+
MGI:3811421	Gene	Mir1898	microRNA 1898	100316684	15	12171492	12171574	+
MGI:2443034	Gene	Mtmr12	myotubularin related protein 12	268783	15	12205004	12272240	+
MGI:1913879	Gene	Golph3	golgi phosphoprotein 3	66629	15	12321197	12351601	+
MGI:1922394	Gene	Pdzd2	PDZ domain containing 2	68070	15	12357054	12739969	-
MGI:1261425	Gene	Drosha	drosha, ribonuclease type III	14000	15	12824804	12935291	+
MGI:107435	Gene	Cdh6	cadherin 6	12563	15	13028699	13176476	-
MGI:4413739	Gene	n-TNgtt2	nuclear encoded tRNA asparagine 2 (anticodon GTT)	102467474	15	16275950	16276023	-
MGI:107433	Gene	Cdh9	cadherin 9	12565	15	16728550	16857097	+
MGI:107436	Gene	Cdh10	cadherin 10	320873	15	18818798	19014236	+
MGI:109503	Gene	Cdh12	cadherin 12	215654	15	20448879	21598421	+
MGI:1928940	Gene	Acot10	acyl-CoA thioesterase 10	64833	15	20665214	20666750	-
MGI:1344366	Gene	Cdh18	cadherin 18	320865	15	22548897	23474432	+
MGI:1195272	Gene	Eda	ectodysplasin-A	13607	X	99975606	100400760	+
MGI:3629957	Gene	Mir676	microRNA 676	751534	X	100381097	100381185	+
MGI:3045345	Gene	Awat2	acyl-CoA wax alcohol acyltransferase 2	245532	X	100402221	100494221	-
MGI:3644685	Gene	Otud6a	OTU domain containing 6A	408193	X	100429013	100429885	+
MGI:1346500	Gene	Igbp1	immunoglobulin (CD79A) binding protein 1	18518	X	100494291	100516125	+
MGI:3045268	Gene	Dgat2l6	diacylglycerol O-acyltransferase 2-like 6	668257	X	100524838	100546108	+
MGI:3588200	Gene	Awat1	acyl-CoA wax alcohol acyltransferase 1	245533	X	100572247	100578206	+
MGI:1926594	Gene	P2ry4	pyrimidinergic receptor P2Y, G-protein coupled, 4	57385	X	100588358	100594927	-
MGI:2159617	Gene	Arr3	arrestin 3, retinal	170735	X	100605480	100618953	+
MGI:1919871	Gene	Pdzd11	PDZ domain containing 11	72621	X	100622880	100625974	-
MGI:108389	Gene	Kif4	kinesin family member 4	16571	X	100626065	100727271	+	s. Mazumdar et al. 2006 (Curr Biol) & Sheng et al. 2018 (Gene)
MGI:1918834	Gene	Gdpd2	glycerophosphodiester phosphodiesterase domain containing 2	71584	X	100729835	100738901	+
MGI:1888986	Gene	Dlg3	discs large MAGUK scaffold protein 3	53310	X	100767408	100818410	+
MGI:1933237	Gene	Tex11	testis expressed gene 11	83558	X	100838648	101059639	-
MGI:1100521	Gene	Slc7a3	solute carrier family 7 (cationic amino acid transporter, y+ system), member 3	11989	X	101079204	101090452	-
MGI:1919331	Gene	Snx12	sorting nexin 12	55988	X	101089367	101222583	-
MGI:1891915	Gene	Foxo4	forkhead box O4	54601	X	101254259	101260873	+
MGI:96551	Gene	Il2rg	interleukin 2 receptor, gamma chain	16186	X	101264385	101268255	-
MGI:1926212	Gene	Med12	mediator complex subunit 12	59024	X	101274091	101298934	+
MGI:2444609	Gene	Nlgn3	neuroligin 3	245537	X	101299179	101321350	+
MGI:95719	Gene	Gjb1	gap junction protein, beta 1	14618	X	101376376	101385629	+
MGI:1927231	Gene	Zmym3	zinc finger, MYM-type 3	56364	X	101404384	101421185	-
MGI:1855692	Gene	Nono	non-POU-domain-containing, octamer binding protein	53610	X	101429651	101448593	+
MGI:1353420	Gene	Itgb1bp2	integrin beta 1 binding protein 2	26549	X	101449109	101453541	+
MGI:1336878	Gene	Taf1	TATA-box binding protein associated factor 1	270627	X	101527572	101601789	+
MGI:1339639	Gene	Ogt	O-linked N-acetylglucosamine (GlcNAc) transferase (UDP-N-acetylglucosamine:polypeptide-N-acetylglucosaminyl transferase)	108155	X	101640011	101684351	+
MGI:1277207	Gene	Cxcr3	chemokine (C-X-C motif) receptor 3	12766	X	101731535	101734147	-
MGI:3645090	Gene	Nhsl2	NHS-like 2	100042480	X	101848669	102092055	+
MGI:3045324	Gene	Rtl5	retrotransposon Gag like 5	331474	X	102066542	102071378	-
MGI:1916963	Gene	Pin4	protein (peptidyl-prolyl cis/trans isomerase) NIMA-interacting, 4 (parvulin)	69713	X	102119465	102127673	+
MGI:2654144	Gene	Ercc6l	excision repair cross-complementing rodent repair deficiency complementation group 6 like	236930	X	102142820	102157091	-
MGI:98158	Gene	Rps4x	ribosomal protein S4, X-linked	20102	X	102184941	102189391	-
MGI:108023	Gene	Cited1	Cbp/p300-interacting transactivator with Glu/Asp-rich carboxy-terminal domain 1	12705	X	102247378	102252181	-
MGI:1917565	Gene	Hdac8	histone deacetylase 8	70315	X	102284638	102507710	-
MGI:97576	Gene	Phka1	phosphorylase kinase alpha 1	18679	X	102513975	102644286	-
MGI:3639121	Gene	Dmrtc1b	DMRT-like family C1b	632708	X	102707881	102715209	+
MGI:1918333	Gene	Dmrtc1c1	DMRT-like family C1c1	71083	X	102797880	102809950	+
MGI:3802967	Gene	Dmrtc1c2	DMRT-like family C1c2	668357	X	102847631	102857207	-
MGI:1918137	Gene	Dmrtc1a	DMRT-like family C1a	70887	X	102903216	102934004	-
MGI:106654	Gene	Nap1l2	nucleosome assembly protein 1-like 2	17954	X	103184059	103186664	-
MGI:88362	Gene	Cdx4	caudal type homeobox 4	12592	X	103321398	103330224	+
MGI:1344694	Gene	Chic1	cysteine-rich hydrophobic domain 1	12212	X	103356337	103409092	+
MGI:108118	Gene	Tsx	testis specific X-linked gene	22127	X	103409101	103424588	+
MGI:1336196	Gene	Tsix	X (inactive)-specific transcript, opposite strand	22097	X	103431517	103484957	+
MGI:98974	Gene	Xist	inactive X specific transcripts	213742	X	103460373	103483233	-	important for X chromosome inactivation --> gene silencing
MGI:2180008	Gene	Jpx	Jpx transcript, Xist activator (non-protein coding)	70252	X	103493558	103506425	+
MGI:1926128	Gene	Ftx	Ftx transcript, Xist regulator (non-protein coding)	78878	X	103560910	103623754	-
MGI:3718516	Gene	Mir421	microRNA 421	100124494	X	103572921	103572996	-
MGI:3629958	Gene	Mir374b	microRNA 374b	751546	X	103573060	103573154	-
MGI:4834330	Gene	Mir374c	microRNA 374c	100526513	X	103573085	103573133	+
MGI:1922314	Gene	Zcchc13	zinc finger, CCHC domain containing 13	75064	X	103630586	103631664	+
MGI:1203732	Gene	Slc16a2	solute carrier family 16 (monocarboxylic acid transporters), member 2	20502	X	103697414	103821988	-
MGI:1342291	Gene	Rlim	ring finger protein, LIM domain interacting	19820	X	103957165	103981296	-
MGI:2148050	Gene	Nexmif	neurite extension and migration factor	245555	X	104076761	104201362	-
MGI:3629959	Gene	Mir672	microRNA 672	751535	X	104116175	104116274	-
MGI:109533	Gene	Abcb7	ATP-binding cassette, sub-family B (MDR/TAP), member 7	11306	X	104280565	104413846	-
MGI:2685620	Gene	Uprt	uracil phosphoribosyltransferase	331487	X	104482782	104506262	+
MGI:1915336	Gene	Zdhhc15	zinc finger, DHHC domain containing 15	108672	X	104536969	104671090	-
MGI:2148316	Gene	Magee2	melanoma antigen, family E, 2	272790	X	104854952	104857267	-
MGI:1914933	Gene	Pbdc1	polysaccharide biosynthesis domain containing 1	67683	X	105079756	105117094	+
MGI:2148149	Gene	Magee1	melanoma antigen, family E, 1	107528	X	105120378	105123961	+
MGI:3619394	Gene	Mir384	microRNA 384	723861	X	105344282	105344369	-	suppresses cell proliferation, migration and invasion in HCC (Zhu et al. 2018, Chen et al. 2016, Lai et al. 2016)
MGI:3619336	Gene	Mir325	microRNA 325	723929	X	105379082	105379179	-	inhibits proliferation and induces apoptosis in HCC (Zhang et al. 2019, Cell Mol Biol Letters), inhibits HCC progression (Li et al. 2015, Diagn Pathol)
MGI:2676331	Gene	Cypt2	cysteine-rich perinuclear theca 2	245566	X	105499772	105500639	+
MGI:1931627	Gene	Fgf16	fibroblast growth factor 16	80903	X	105764477	105776532	+
MGI:103067	Gene	Atrx	ATRX, chromatin remodeler	22589	X	105797615	105929406	-
MGI:1914325	Gene	Magt1	magnesium transporter 1	67075	X	105968084	106011899	-
MGI:1913392	Gene	Cox7b	cytochrome c oxidase subunit 7B	66142	X	106015700	106022450	+
MGI:99400	Gene	Atp7a	ATPase, Cu++ transporting, alpha polypeptide	11977	X	106027224	106128160	+
MGI:3045213	Gene	Tlr13	toll-like receptor 13	279572	X	106143275	106160493	+
MGI:97555	Gene	Pgk1	phosphoglycerate kinase 1	18655	X	106187100	106203699	+
MGI:3039562	Gene	Taf9b	TATA-box binding protein associated factor 9B	407786	X	106206874	106221158	-
MGI:2685621	Gene	Fnd3c2	fibronectin type III domain containing 3C2	331491	X	106235246	106255372	-
MGI:5530701	Gene	Mir6382	microRNA 6382	102465963	X	106309826	106309935	+
MGI:2685630	Gene	Fndc3c1	fibronectin type III domain containing 3C1	333564	X	106420041	106485575	-
MGI:1926218	Gene	Cysltr1	cysteinyl leukotriene receptor 1	58861	X	106576509	106603679	-
MGI:2685221	Gene	Rtl3	retrotransposon Gag like 3	213436	X	106837082	106840643	-
MGI:1925384	Gene	Lpar4	lysophosphatidic acid receptor 4	78134	X	106920625	106933899	+
MGI:1926076	Gene	P2ry10	purinergic receptor P2Y, G-protein coupled 10	78826	X	107088437	107104974	+
MGI:2441814	Gene	P2ry10b	purinergic receptor P2Y, G-protein coupled 10B	213438	X	107148927	107173661	+
MGI:2685222	Gene	Gpr174	G protein-coupled receptor 174	213439	X	107255878	107296771	+
MGI:107706	Gene	Itm2a	integral membrane protein 2A	16431	X	107397195	107403360	-
MGI:2389465	Gene	Tbx22	T-box 22	245572	X	107667964	107688980	+
MGI:2685223	Gene	Tent5d	terminal nucleotidyltransferase 5D	213449	X	107792590	107872911	+
MGI:3029414	Gene	Brwd3	bromodomain and WD repeat domain containing 3	382236	X	108737227	108834362	-
MGI:1355295	Gene	Hmgn5	high-mobility group nucleosome binding domain 5	50887	X	109004537	109013380	-
MGI:1930849	Gene	Sh3bgrl	SH3-binding domain glutamic acid-rich protein like	56726	X	109095407	109162467	+
MGI:101894	Gene	Pou3f4	POU domain, class 3, transcription factor 4	18994	X	110814379	110819108	+
MGI:1914657	Gene	Cylc1	cylicin, basic protein of sperm head cytoskeleton 1	67407	X	111110418	111125961	+
MGI:4413726	Gene	n-TRcct4	nuclear encoded tRNA arginine 4 (anticodon CCT)	102467249	X	111377217	111377289	+
MGI:1914321	Gene	Rps6ka6	ribosomal protein S6 kinase polypeptide 6	67071	X	111387837	111538097	-
MGI:2685226	Gene	Hdx	highly divergent homeobox	245596	X	111575204	111697079	-
MGI:1890545	Gene	Tex16	testis expressed gene 16	83556	X	111896766	112127326	+
MGI:1915367	Gene	Apool	apolipoprotein O-like	68117	X	112311352	112372755	+
MGI:1921059	Gene	Satl1	spermidine/spermine N1-acetyl transferase-like 1	73809	X	112384305	112406779	-
MGI:3045342	Gene	Zfp711	zinc finger protein 711	245595	X	112600526	112635070	+
MGI:1916943	Gene	Pof1b	premature ovarian failure 1B	69693	X	112638427	112698711	-
MGI:892979	Gene	Chm	choroidermia (RAB escort protein 1)	12662	X	113040592	113185539	-
MGI:3619368	Gene	Mir361	microRNA 361	723850	X	113074824	113074893	-	inhibits HCC growth (Sun et al. 2016, Cell Physiol Biochem), decreased in GC (Tian et al. 2018, Gene) and Cercal C (Liu et al. 2018, Dis Markers)
MGI:1890446	Gene	Dach2	dachshund family transcription factor 2	93837	X	113297510	113836386	+
MGI:2442829	Gene	Klhl4	kelch-like 4	237010	X	114474333	114561129	+
MGI:3646570	Gene	Ube2dnl1	ubiquitin-conjugating enzyme E2D N-terminal like 1	237009	X	114905012	114905941	+
MGI:1922347	Gene	Ube2dnl2	ubiquitin-conjugating enzyme E2D N-terminal like 2	75097	X	114907582	114908510	+
MGI:2685989	Gene	Cpxcr1	CPX chromosome region, candidate 1	382239	X	116448944	116478783	+
MGI:3644980	Gene	H2afb2	H2A histone family, member B2	624153	X	116681178	116681525	+
MGI:3642445	Gene	H2afb1	H2A histone family member B1	100039319	X	117014757	117015104	+
MGI:3800824	Gene	Tgif2lx2	TGFB-induced factor homeobox 2-like, X-linked 2	100039551	X	118427227	118428258	+
MGI:2387796	Gene	Tgif2lx1	TGFB-induced factor homeobox 2-like, X-linked 1	245583	X	118479708	118480729	-
MGI:2136401	Gene	Pabpc5	poly(A) binding protein, cytoplasmic 5	93728	X	119927196	119930165	+
MGI:2442849	Gene	Pcdh11x	protocadherin 11 X-linked	245578	X	120290318	120910622	+
MGI:3644875	Gene	H2afb3	H2A histone family, member B3	624957	X	120312582	120313226	-
MGI:1859565	Gene	Nap1l3	nucleosome assembly protein 1-like 3	54561	X	122394560	122397385	-
MGI:1920311	Gene	Cldn34c1	claudin 34C1	73061	X	123103523	123145654	+
MGI:3705134	Gene	Astx6	amplified spermatogenic transcripts X encoded 6	100302634	X	123210420	123213303	-
MGI:3777603	Gene	Srsx	serine-rich, secreted, X-linked	100151772	X	123220985	123222475	-
MGI:3644765	Gene	Cldn34c2	claudin 34C2	625591	X	123576307	123605024	+
MGI:3645501	Gene	Cldn34c3	claudin 34C3	382265	X	123788212	123823149	+
MGI:3705133	Gene	Astx5	amplified spermatogenic transcripts X encoded 5	100113394	X	123890525	123893753	-
MGI:3643045	Gene	Vmn2r121	vomeronasal 2, receptor 121	100038941	X	124127339	124135910	-
MGI:1921184	Gene	Cldn34c4	claudin 34C4	73934	X	127721175	127736554	-
MGI:1858500	Gene	Diaph2	diaphanous related formin 2	54004	X	129749665	130465834	+
MGI:2685563	Gene	Pcdh19	protocadherin 19	279653	X	133582860	133688993	-
MGI:1929885	Gene	Tnmd	tenomodulin	64103	X	133851008	133865577	+
MGI:1926264	Gene	Tspan6	tetraspanin 6	56496	X	133891068	133898429	-
MGI:1916042	Gene	Srpx2	sushi-repeat-containing protein, X-linked 2	68792	X	133908416	133932448	+
MGI:1351606	Gene	Sytl4	synaptotagmin-like 4	27359	X	133936385	133981822	-
MGI:1343054	Gene	Cstf2	cleavage stimulation factor, 3' pre-RNA subunit 2	108062	X	134059138	134086822	+
MGI:4834331	Gene	Mir3112	microRNA 3112	100526514	X	134075316	134075397	+
MGI:2450016	Gene	Nox1	NADPH oxidase 1	237038	X	134086421	134137711	-
MGI:3584011	Gene	Xkrx	X-linked Kx blood group related, X-linked	331524	X	134149045	134185505	-
MGI:1921698	Gene	Arl13a	ADP-ribosylation factor-like 13A	74448	X	134187501	134208030	+
MGI:2442530	Gene	Trmt2b	TRM2 tRNA methyltransferase 2B	215201	X	134222955	134277026	-
MGI:1914814	Gene	Tmem35a	transmembrane protein 35A	67564	X	134295225	134305969	+
MGI:2147897	Gene	Cenpi	centromere protein I	102920	X	134308084	134363104	+
MGI:107432	Gene	Drp2	dystrophin related protein 2	13497	X	134404628	134456574	+
MGI:1921719	Gene	Taf7l	TATA-box binding protein associated factor 7 like	74469	X	134460116	134476525	-
MGI:1353433	Gene	Timm8a1	translocase of inner mitochondrial membrane 8A1	30058	X	134537256	134541670	-
MGI:88216	Gene	Btk	Bruton agammaglobulinemia tyrosine kinase	12229	X	134542334	134583624	-
MGI:1201789	Gene	Rpl36a	ribosomal protein L36A	19982	X	134585654	134588062	+
MGI:1347344	Gene	Gla	galactosidase, alpha	11605	X	134588169	134601005	-
MGI:1201779	Gene	Hnrnph2	heterogeneous nuclear ribonucleoprotein H2	56258	X	134601179	134607060	+
MGI:2147887	Gene	Armcx4	armadillo repeat containing, X-linked 4	100503043	X	134685648	134697775	+
MGI:1925498	Gene	Armcx1	armadillo repeat containing, X-linked 1	78248	X	134717913	134721917	+
MGI:2147993	Gene	Armcx6	armadillo repeat containing, X-linked 6	278097	X	134748455	134756666	-
MGI:1918953	Gene	Armcx3	armadillo repeat containing, X-linked 3	71703	X	134756568	134761457	+
MGI:5530835	Gene	Mir7093	microRNA 7093	102466805	X	134757631	134757731	+
MGI:1914666	Gene	Armcx2	armadillo repeat containing, X-linked 2	67416	X	134804142	134809221	-
MGI:1933192	Gene	Nxf2	nuclear RNA export factor 2	83454	X	134944526	134964754	-
MGI:2442284	Gene	Zmat1	zinc finger, matrin type 1	215693	X	134971372	135009209	-
MGI:1923939	Gene	Tceal6	transcription elongation factor A (SII)-like 6	66104	X	135208686	135210687	-
MGI:1890657	Gene	Pramel3	preferentially expressed antigen in melanoma-like 3	83565	X	135302289	135312636	+
MGI:3035227	Gene	AV320801	expressed sequence AV320801	331531	X	135494554	135504748	+
MGI:2159343	Gene	Nxf7	nuclear RNA export factor 7	170722	X	135579555	135598777	-
MGI:1923079	Gene	Prame	preferentially expressed antigen in melanoma	75829	X	135612954	135627705	-
MGI:1919091	Gene	Tcp11x2	t-complex 11 family, X-linked 2	71841	X	135654698	135693790	-
MGI:1925728	Gene	Tmsb15a	thymosin beta 15a	78478	X	135718667	135725261	-
MGI:1917418	Gene	Gprasp1	G protein-coupled receptor associated sorting protein 1	67298	X	135742692	135803468	+
MGI:2148026	Gene	Armcx5	armadillo repeat containing, X-linked 5	494468	X	135742692	135747328	+
MGI:5562788	Gene	Mir7646	microRNA 7646	102465755	X	135746716	135746769	+
MGI:3837218	Gene	Mir1970	microRNA 1970	100316820	X	135786114	135786217	-
MGI:2442071	Gene	Gprasp2	G protein-coupled receptor associated sorting protein 2	245607	X	135839034	135844730	+
MGI:1917487	Gene	Bhlhb9	basic helix-loop-helix domain containing, class B9	70237	X	135841639	135891081	+
MGI:1924226	Gene	Arxes2	adipocyte-related X-chromosome expressed sequence 2	76976	X	135993820	135995359	+
MGI:1923469	Gene	Arxes1	adipocyte-related X-chromosome expressed sequence 1	76219	X	136033367	136034946	+
MGI:1338017	Gene	Bex2	brain expressed X-linked 2	12069	X	136066565	136068236	-
MGI:2685230	Gene	Nxf3	nuclear RNA export factor 3	245610	X	136072099	136085554	-
MGI:3606746	Gene	Bex4	brain expressed X-linked 4	406217	X	136139045	136140439	+
MGI:1913934	Gene	Tceal8	transcription elongation factor A (SII)-like 8	66684	X	136168984	136172251	-
MGI:5531071	Gene	Mir6383	microRNA 6383	102465201	X	136183245	136183360	+
MGI:4413966	Gene	n-TKctt19	nuclear encoded tRNA lysine 19 (anticodon CTT)	102467568	X	136195732	136195804	-
MGI:3036236	Gene	Tceal5	transcription elongation factor A (SII)-like 5	331532	X	136200948	136203851	-
MGI:1328321	Gene	Bex1	brain expressed X-linked 1	19716	X	136213972	136215513	-
MGI:1915746	Gene	Tceal7	transcription elongation factor A (SII)-like 7	100040972	X	136214914	136226100	+
MGI:109567	Gene	Tceal9	transcription elongation factor A like 9	22381	X	136245080	136247139	+
MGI:1338016	Gene	Bex3	brain expressed X-linked 3	12070	X	136270253	136271978	+
MGI:4413704	Gene	n-TAtgc2	nuclear encoded tRNA alanine 2 (anticodon TGC)	102467240	X	136357602	136357673	+
MGI:4413696	Gene	n-TAcgc4	nuclear encoded tRNA alanine 4 (anticodon CGC)	102467456	X	136367721	136367792	+
MGI:4413699	Gene	n-TAcgc7	nuclear encoded tRNA alanine 7 (anticodon CGC)	102467457	X	136379366	136379437	-
MGI:4413708	Gene	n-TAtgc6	nuclear encoded tRNA alanine 6 (anticodon TGC)	102467461	X	136380747	136380818	+
MGI:4413698	Gene	n-TAcgc6	nuclear encoded tRNA alanine 6 (anticodon CGC)	102467636	X	136395522	136395593	-
MGI:4413709	Gene	n-TAtgc7	nuclear encoded tRNA alanine 7 (anticodon TGC)	102467242	X	136396904	136396975	+
MGI:4413697	Gene	n-TAcgc5	nuclear encoded tRNA alanine 5 (anticodon CGC)	102467237	X	136401868	136401939	+
MGI:4413706	Gene	n-TAtgc4	nuclear encoded tRNA alanine 4 (anticodon TGC)	102467241	X	136430365	136430436	-
MGI:3612791	Gene	Kir3dl2	killer cell immunoglobulin-like receptor, three domains, long cytoplasmic tail, 2	245615	X	136447841	136544052	-
MGI:2652397	Gene	Kir3dl1	killer cell immunoglobulin-like receptor, three domains, long cytoplasmic tail, 1	245616	X	136517999	136534306	+
MGI:4413705	Gene	n-TAtgc3	nuclear encoded tRNA alanine 3 (anticodon TGC)	102467460	X	136553725	136553796	+
MGI:4413694	Gene	n-TAcgc2	nuclear encoded tRNA alanine 2 (anticodon CGC)	102467455	X	136567865	136567936	-
MGI:4413710	Gene	n-TAtgc8	nuclear encoded tRNA alanine 8 (anticodon TGC)	102467462	X	136569246	136569317	+
MGI:4413703	Gene	n-TAtgc1	nuclear encoded tRNA alanine 1 (anticodon TGC)	102467459	X	136590365	136590436	+
MGI:1913354	Gene	Tceal3	transcription elongation factor A (SII)-like 3	594844	X	136590844	136668377	+
MGI:2385317	Gene	Tceal1	transcription elongation factor A (SII)-like 1	237052	X	136707969	136709873	+
MGI:1927167	Gene	Morf4l2	mortality factor 4 like 2	56397	X	136732942	136743686	-
MGI:95750	Gene	Glra4	glycine receptor, alpha 4 subunit	14657	X	136756628	136783517	-
MGI:97623	Gene	Plp1	proteolipid protein (myelin) 1	18823	X	136822166	136838582	+
MGI:2442454	Gene	Rab9b	RAB9B, member RAS oncogene family	319642	X	136858151	136868540	-
MGI:1916639	Gene	H2bfm	H2B histone family, member M	69389	X	136927325	136928373	+
MGI:3026988	Gene	Tmsb15l	thymosin beta 15b like	399591	X	136954988	136976874	-
MGI:3843061	Gene	Tmsb15b2	thymosin beta 15b2	100034363	X	136954988	136957979	-
MGI:3843059	Gene	Tmsb15b1	thymosin beta 15b1	666244	X	136974022	136976874	-
MGI:1914312	Gene	Slc25a53	solute carrier family 25, member 53	67062	X	136981116	137038302	-
MGI:1914245	Gene	Zcchc18	zinc finger, CCHC domain containing 18	66995	X	136992379	136996923	+
MGI:2384304	Gene	Fam199x	family with sequence similarity 199, X-linked	245622	X	137049594	137082503	+
MGI:1096388	Gene	Esx1	extraembryonic, spermatogenesis, homeobox 1	13984	X	137115397	137122131	-
MGI:1913106	Gene	Il1rapl2	interleukin 1 receptor accessory protein-like 2	60367	X	137570754	138849077	+
MGI:1915194	Gene	Tex13a	testis expressed 13A	67944	X	138208158	138209591	-
MGI:1351326	Gene	Nrk	Nik related kinase	27206	X	138914318	139010532	+
MGI:3041197	Gene	Serpina7	serine (or cysteine) peptidase inhibitor, clade A (alpha-1 antiproteinase, antitrypsin), member 7	331535	X	139079249	139085270	-
MGI:2445062	Gene	Pwwp3b	PWWP domain containing 3B	245631	X	139210030	139238335	+
MGI:1925776	Gene	Platr21	pluripotency associated transcript 21	78526	X	139240226	139357738	-
MGI:98818	Gene	Trap1a	tumor rejection antigen P1A	22037	X	139333683	139338169	+
MGI:2147848	Gene	Radx	RPA1 related single stranded DNA binding protein, X-linked	102871	X	139480226	139554589	+
MGI:1914139	Gene	Rnf128	ring finger protein 128	66889	X	139563340	139673145	+
MGI:1918101	Gene	Tbc1d8b	TBC1 domain family, member 8B	245638	X	139684960	139754221	+
MGI:3614797	Gene	Ripply1	ripply transcriptional repressor 1	622473	X	139779681	139782353	-
MGI:1276110	Gene	Cldn2	claudin 2	12738	X	139800808	139811386	+
MGI:1922996	Gene	Morc4	microrchidia 4	75746	X	139821635	139871691	-
MGI:2444923	Gene	Rbm41	RNA binding motif protein 41	237073	X	139889511	139998595	-
MGI:2685565	Gene	Nup62cl	nucleoporin 62 C-terminal like	279706	X	140006802	140062707	-
MGI:3607720	Gene	Pih1h3b	PIH1 domain containing 3B	331537	X	140062879	140106797	+
MGI:3646547	Gene	Frmpd3	FERM and PDZ domain containing 3	245643	X	140277679	140435467	+
MGI:4441442	Gene	Mir3475	microRNA 3475	100499512	X	140310948	140311012	+
MGI:97775	Gene	Prps1	phosphoribosyl pyrophosphate synthetase 1	19139	X	140456603	140476140	+
MGI:1196284	Gene	Tsc22d3	TSC22 domain family, member 3	14605	X	140539528	140600522	-
MGI:1344333	Gene	Mid2	midline 2	23947	X	140664304	140767715	+
MGI:2446636	Gene	Eif2c5	eukaryotic translation initiation factor 2C, 5	286951	X	140776288	140796880	+
MGI:1890544	Gene	Tex13b	testis expressed 13B	83555	X	140808307	140813433	-
MGI:1926039	Gene	Vsig1	V-set and immunoglobulin domain containing 1	78789	X	140907515	140939472	+
MGI:1858898	Gene	Psmd10	proteasome (prosome, macropain) 26S subunit, non-ATPase, 10	53380	X	140948425	140956711	-
MGI:2147903	Gene	Atg4a	autophagy related 4A, cysteine peptidase	666468	X	140953893	141164270	+
MGI:2152695	Gene	Col4a6	collagen, type IV, alpha 6	94216	X	141165403	141474076	-
MGI:88456	Gene	Col4a5	collagen, type IV, alpha 5	12830	X	141475370	141689236	+
MGI:1338009	Gene	Irs4	insulin receptor substrate 4	16370	X	141710998	141725217	-
MGI:105119	Gene	Gucy2f	guanylate cyclase 2f	245650	X	142079289	142197276	-
MGI:2147914	Gene	Nxt2	nuclear transport factor 2-like export factor 2	237082	X	142226770	142239700	+
MGI:1913490	Gene	Kcne1l	potassium voltage-gated channel, Isk-related family, member 1-like, pseudogene	66240	X	142304753	142306198	-
MGI:1354713	Gene	Acsl4	acyl-CoA synthetase long-chain family member 4	50790	X	142317993	142390800	-
MGI:2148020	Gene	Tmem164	transmembrane protein 164	209497	X	142680347	142843494	+
MGI:3624350	Gene	Mir652	microRNA 652	723976	X	142739000	142739097	+	promotes apoptosis, downregulated in pediatric acute lymphoblastic leukemia (s. Jiang et al. 2018, Biomed Res Int)
MGI:1860206	Gene	Ammecr1	Alport syndrome, mental retardation, midface hypoplasia and elliptocytosis chromosomal region gene 1	56068	X	142853474	142966728	-
MGI:2685231	Gene	Rtl9	retrotransposon Gag like 9	209540	X	143057943	143105330	+
MGI:1933172	Gene	Chrdl1	chordin-like 1	83453	X	143285674	143394265	-
MGI:1339656	Gene	Pak3	p21 (RAC1) activated kinase 3	18481	X	143518371	143797796	+
MGI:1100850	Gene	Capn6	calpain 6	12338	X	143802236	143827412	-
MGI:1277171	Gene	Dcx	doublecortin	13193	X	143855842	143933275	-
MGI:3629961	Gene	Mir680-2	microRNA 680-2	751551	X	144297790	144297899	+	targeting Ctnnb1
MGI:1914824	Gene	Alg13	asparagine-linked glycosylation 13	67574	X	144317966	144374450	+
MGI:109524	Gene	Trpc5	transient receptor potential cation channel, subfamily C, member 5	22067	X	144377327	144688180	-
MGI:3641805	Gene	Trpc5os	transient receptor potential cation channel, subfamily C, member 5, opposite strand	100503240	X	144455781	144477063	+
MGI:3588192	Gene	Rtl4	retrotransposon Gag like 4	619287	X	144688218	145122414	+
MGI:4441439	Gene	Mir3472	microRNA 3472	100499526	X	145039344	145039414	+
MGI:1891214	Gene	Lhfpl1	lipoma HMGIC fusion partner-like 1	237091	X	145290359	145372308	-
MGI:108440	Gene	Amot	angiomotin	27494	X	145446424	145505533	-
MGI:96281	Gene	Htr2c	5-hydroxytryptamine (serotonin) receptor 2C	15560	X	146962513	147197277	+
MGI:3819503	Gene	Snora35	small nucleolar RNA, H/ACA box 35	100303736	X	146994390	146994508	+
MGI:3691610	Gene	Mir764	microRNA 764	791081	X	147002259	147002366	+
MGI:4834332	Gene	Mir1912	microRNA 1912	100526529	X	147009441	147009527	+	induced while apoptosis induction
MGI:4834216	Gene	Mir1264	microRNA 1264	100526460	X	147010601	147010686	+	downregulated in neuroglioma (Yang et al. 2016, Tumor Biol)
MGI:4834221	Gene	Mir1298	microRNA 1298	100526462	X	147064905	147065002	+	correlates with prognosis and inhibits cell proliferation and invasion of gastric cancer.
MGI:3619406	Gene	Mir448	microRNA 448	723914	X	147158210	147158321	+	suppresses pancreatic cancer, inhibits progression of retinoblastoma
MGI:1277954	Gene	Il13ra2	interleukin 13 receptor, alpha 2	16165	X	147383478	147429192	-
MGI:2147870	Gene	Lrch2	leucine-rich repeats and calponin homology (CH) domain containing 2	210297	X	147470375	147554102	-
MGI:3708816	Gene	Luzp4	leucine zipper protein 4	434865	X	148857694	148924139	+
MGI:107573	Gene	Ott	ovary testis transcribed	18422	X	149097952	149138152	+
MGI:1923420	Gene	Tmem29	transmembrane protein 29	382245	X	150397773	150467331	-
MGI:1924872	Gene	Apex2	apurinic/apyrimidinic endonuclease 2	77622	X	150503629	150588208	-
MGI:5531366	Gene	Mir3620	microRNA 3620	102465782	X	150547385	150547445	-
MGI:87990	Gene	Alas2	aminolevulinic acid synthase 2, erythroid	11656	X	150547417	150570622	+
MGI:107816	Gene	Pfkfb1	6-phosphofructo-2-kinase/fructose-2,6-biphosphatase 1	18639	X	150588258	150643878	+
MGI:1928994	Gene	Tro	trophinin	56191	X	150644710	150657583	-
MGI:1933391	Gene	Maged2	melanoma antigen, family D, 2	80884	X	150806421	150814340	-
MGI:2448557	Gene	Gnl3l	guanine nucleotide binding protein-like 3 (nucleolar)-like	237107	X	150983133	151017322	-
MGI:104566	Gene	Fgd1	FYVE, RhoGEF and PH domain containing 1	14163	X	151046118	151089686	+
MGI:1916749	Gene	Tsr2	TSR2 20S rRNA accumulation	69499	X	151087094	151096543	-
MGI:2652875	Gene	Wnk3	WNK lysine deficient protein kinase 3	279561	X	151168778	151320194	+
MGI:2387687	Gene	Fam120c	family with sequence similarity 120, member C	207375	X	151342932	151474136	+
MGI:2444341	Gene	Phf8	PHD finger protein 8	320595	X	151520624	151633859	+
MGI:1926884	Gene	Huwe1	HECT, UBA and WWE domain containing 1	59026	X	151800807	151935417	+
MGI:4834361	Gene	Mir3113	microRNA 3113	100526542	X	151859562	151859637	+
MGI:2676799	Gene	Mirlet7f-2	microRNA let7f-2	387253	X	151912346	151912428	+
MGI:3619441	Gene	Mir98	microRNA 98	723947	X	151913214	151913321	+	suppresses cell proliferation, migration and invasion
MGI:1333871	Gene	Hsd17b10	hydroxysteroid (17-beta) dehydrogenase 10	15108	X	152001896	152004442	+
MGI:1913861	Gene	Ribc1	RIB43A domain with coiled-coils 1	66611	X	152004580	152016995	-
MGI:1344345	Gene	Smc1a	structural maintenance of chromosomes 1A	24061	X	152016428	152061973	+
MGI:3528396	Gene	Iqsec2	IQ motif and Sec7 domain 2	245666	X	152144183	152225237	+
MGI:99781	Gene	Kdm5c	lysine (K)-specific demethylase 5C	20591	X	152233197	152279102	+
MGI:1920247	Gene	Kantr	Kdm5c adjacent non-coding transcript	72997	X	152294824	152327493	-
MGI:106244	Gene	Tspyl2	TSPY-like 2	52808	X	152336852	152342503	-
MGI:1918021	Gene	Gpr173	G-protein coupled receptor 173	70771	X	152343598	152368966	-
MGI:3779684	Gene	Cldn34a	claudin 34A	635396	X	152537528	152564198	+
MGI:107194	Gene	Shroom2	shroom family member 2	110380	X	152609509	152770256	-
MGI:107193	Gene	Gpr143	G protein-coupled receptor 143	18241	X	152781921	152808651	+
MGI:3588217	Gene	Usp51	ubiquitin specific protease 51	635253	X	153006379	153009913	+
MGI:1922875	Gene	Mageh1	melanoma antigen, family H, 1	75625	X	153036166	153037563	-
MGI:3511682	Gene	Foxr2	forkhead box R2	436240	X	153114581	153132861	+
MGI:3038613	Gene	Rragb	Ras-related GTP binding B	245670	X	153139792	153190192	+
MGI:2442430	Gene	Klf8	Kruppel-like factor 8	245671	X	153225339	153397886	+
MGI:1860283	Gene	Ubqln2	ubiquilin 2	54609	X	153498232	153501562	+
MGI:1916611	Gene	Cypt3	cysteine-rich perinuclear theca 3	69361	X	153558593	153559435	+
MGI:2444667	Gene	Kctd12b	potassium channel tetramerisation domain containing 12b	207474	X	153685154	153696386	-
MGI:1917373	Gene	Nbdy	negative regulator of P-body association	70123	X	153723554	153741296	+
MGI:3605548	Gene	Spin2c	spindlin family, member 2C	278240	X	153832001	153834243	+
MGI:3709338	Gene	Samt1	spermatogenesis associated multipass transmembrane protein 1	78092	X	154001590	154012640	-
MGI:1925342	Gene	Samt1b	spermatogenesis associated multipass transmembrane protein 1b	667256	X	154022780	154033827	-
MGI:3710528	Gene	Samt1c	spermatogenesis associated multipass transmembrane protein 1c	625650	X	154043986	154055041	-
MGI:3709336	Gene	Samt1d	spermatogenesis associated multipass transmembrane protein 1d	625713	X	154109633	154120685	-
MGI:1922321	Gene	Samt2b	spermatogenesis associated multipass transmembrane protein 2b	75071	X	154339225	154343392	-
MGI:1922435	Gene	Samt4	spermatogenesis associated multipass transmembrane protein 4	75185	X	154482002	154484682	+
MGI:3646587	Gene	Samt2	spermatogenesis associated multipass transmembrane protein 2	434881	X	154575228	154579330	-
MGI:3648403	Gene	Cldn34b1	claudin 34B1	100040937	X	154886803	154913643	-
MGI:1333837	Gene	Magea6	melanoma antigen, family A, 6	17142	X	154923895	154936074	-
MGI:1333832	Gene	Magea3	melanoma antigen, family A, 3	17139	X	154948180	154959031	-
MGI:1333827	Gene	Magea8	melanoma antigen, family A, 8	17144	X	154985775	154995850	-
MGI:1333793	Gene	Magea2	melanoma antigen, family A, 2	17138	X	155027201	155033313	-
MGI:1333838	Gene	Magea5	melanoma antigen, family A, 5	17141	X	155053061	155063151	-
MGI:1333834	Gene	Magea1	melanoma antigen, family A, 1	17137	X	155088519	155089790	-
MGI:1920597	Gene	Cldn34b2	claudin 34B2	73347	X	155124917	155147849	-
MGI:98233	Gene	Sat1	spermidine/spermine N1-acetyl transferase 1	20229	X	155213126	155216449	-
MGI:1928939	Gene	Acot9	acyl-CoA thioesterase 9	56360	X	155262443	155297654	+
MGI:1859815	Gene	Prdx4	peroxiredoxin 4	53381	X	155323918	155340749	-
MGI:2685233	Gene	Ptchd1	patched domain containing 1	211612	X	155569736	155624178	-
MGI:107489	Gene	Phex	phosphate regulating endopeptidase homolog, X-linked	18675	X	157162075	157415286	-
MGI:109490	Gene	Sms	spermine synthase	20603	X	157443852	157492046	-
MGI:2444506	Gene	Mbtps2	membrane-bound transcription factor peptidase, site 2	270669	X	157547822	157598715	-
MGI:3837947	Gene	Yy2	Yy2 transcription factor	100073351	X	157566119	157568985	-	Tumor suppressor (p53 inducer), silencing --> G2/M promotion, s. Kasim et al. 2017 (Oncotarget)
MGI:1913356	Gene	Smpx	small muscle protein, X-linked	66106	X	157698973	157752591	+
MGI:2685234	Gene	Klhl34	kelch-like 34	245683	X	157818435	157821060	+
MGI:2661175	Gene	Cnksr2	connector enhancer of kinase suppressor of Ras 2	245684	X	157821573	158043353	-
MGI:104557	Gene	Rps6ka3	ribosomal protein S6 kinase polypeptide 3	110651	X	159255696	159368244	+
MGI:1913485	Gene	Eif1ax	eukaryotic translation initiation factor 1A, X-linked	66235	X	159372195	159385699	+
MGI:1917474	Gene	Map7d2	MAP7 domain containing 2	78283	X	159414524	159498958	+
MGI:2685992	Gene	Bclaf3	Bclaf1 and Thrap3 family member 3	382252	X	159532640	159593081	+
MGI:1889583	Gene	Sh3kbp1	SH3-domain kinase binding protein 1	58194	X	159627028	159975920	+
MGI:2448588	Gene	Map3k15	mitogen-activated protein kinase kinase kinase 15	270672	X	159988433	160123351	+
MGI:97532	Gene	Pdha1	pyruvate dehydrogenase E1 alpha 1	18597	X	160122219	160138430	-
MGI:2446854	Gene	Adgrg2	adhesion G protein-coupled receptor G2	237175	X	160390649	160498076	+
MGI:97577	Gene	Phka2	phosphorylase kinase alpha 2	110094	X	160502155	160598879	+
MGI:1097157	Gene	Ppef1	protein phosphatase with EF hand calcium-binding domain 1	237178	X	160622419	160751290	-
MGI:4414106	Gene	n-TVtac3	nuclear encoded tRNA valine 3 (anticodon TAC)	102467627	X	160766110	160766182	+
MGI:1336189	Gene	Rs1	retinoschisis (X-linked, juvenile) 1 (human)	20147	X	160768013	160799663	+
MGI:1278336	Gene	Cdkl5	cyclin-dependent kinase-like 5	382253	X	160784308	160994681	-
MGI:95717	Gene	Gja6	gap junction protein, alpha 6	414089	X	160902116	160907052	-
MGI:1340042	Gene	Scml2	Scm polycomb group protein like 2	107815	X	161082629	161258218	+
MGI:1344378	Gene	Rai2	retinoic acid induced 2	24004	X	161717036	161779494	+
MGI:2684893	Gene	Scml1	Scm polycomb group protein like 1	195726	X	161815065	161821376	-
MGI:2684894	Gene	Nhs	NHS actin remodeling regulator	195727	X	161833290	162159441	-
MGI:2663511	Gene	Reps2	RALBP1 associated Eps domain containing protein 2	194590	X	162411952	162643705	-
MGI:1194910	Gene	Rbbp7	retinoblastoma binding protein 7, chromatin remodeling factor	245688	X	162760372	162779090	+
MGI:3590652	Gene	Txlng	taxilin gamma	353170	X	162778917	162829454	-
MGI:1914293	Gene	Syap1	synapse associated protein 1	67043	X	162856843	162888462	-
MGI:4441440	Gene	Mir3473a	microRNA 3473a	100499528	X	162874918	162874995	-
MGI:1933185	Gene	Ctps2	cytidine 5'-triphosphate synthase 2	55936	X	162901243	163034541	+
MGI:104528	Gene	S100g	S100 calcium binding protein G	12309	X	162961992	162964599	-
MGI:95836	Gene	Grpr	gastrin releasing peptide receptor	14829	X	163513904	163549736	-
MGI:1921514	Gene	Rnf138rt1	ring finger protein 138, retrogene 1	74264	X	163760139	163761332	-
MGI:1889383	Gene	Ap1s2	adaptor-related protein complex 1, sigma 2 subunit	108012	X	163908706	163933666	+
MGI:103287	Gene	Zrsr2	zinc finger (CCCH type), RNA binding motif and serine/arginine rich 2	22184	X	163935443	163958702	-
MGI:1926249	Gene	Car5b	carbonic anhydrase 5b, mitochondrial	56078	X	163976822	164028010	-
MGI:108063	Gene	Siah1b	siah E3 ubiquitin protein ligase 1B	20438	X	164070703	164076493	-
MGI:1926234	Gene	Cltrn	collectrin, amino acid transport regulator	57394	X	164090187	164118859	+
MGI:1917258	Gene	Ace2	angiotensin I converting enzyme (peptidyl-dipeptidase A) 2	70008	X	164139342	164188418	+
MGI:1101778	Gene	Bmx	BMX non-receptor tyrosine kinase	12169	X	164192842	164258193	-
MGI:1916906	Gene	Pir	pirin	69656	X	164269431	164373013	+
MGI:108037	Gene	Vegfd	vascular endothelial growth factor D	14205	X	164373000	164402650	+
MGI:99461	Gene	Piga	phosphatidylinositol glycan anchor biosynthesis, class A	18700	X	164419685	164433916	+
MGI:1916104	Gene	Asb11	ankyrin repeat and SOCS box-containing 11	68854	X	164436951	164459170	+
MGI:1916549	Gene	Asb9	ankyrin repeat and SOCS box-containing 9	69299	X	164497903	164539752	+
MGI:1924013	Gene	Mospd2	motile sperm domain containing 2	76763	X	164936169	164980375	-
MGI:2448558	Gene	Fancb	Fanconi anemia, complementation group B	237211	X	164980524	164997272	+
MGI:95748	Gene	Glra2	glycine receptor, alpha 2 subunit	237213	X	165129017	165327867	-
MGI:2384300	Gene	Gemin8	gem nuclear organelle associated protein 8	237221	X	166170454	166190512	+
MGI:107672	Gene	Gpm6b	glycoprotein m6b	14758	X	166238943	166389033	+
MGI:1350328	Gene	Ofd1	OFD1, centriole and centriolar satellite protein	237222	X	166390033	166440704	-
MGI:1913476	Gene	Trappc2	trafficking protein particle complex 2	66226	X	166440736	166453140	+
MGI:1890695	Gene	Rab9	RAB9, member RAS oncogene family	56382	X	166457251	166479867	-
MGI:2685236	Gene	Tceanc	transcription elongation factor A (SII) N-terminal and central domain containing	245695	X	166499810	166518602	-
MGI:1858599	Gene	Egfl6	EGF-like-domain, multiple 6	54156	X	166523007	166585716	-
MGI:99510	Gene	Tmsb4x	thymosin, beta 4, X chromosome	19241	X	167207093	167213479	-
MGI:2176887	Gene	Tlr8	toll-like receptor 8	170744	X	167241123	167264329	-
MGI:2176882	Gene	Tlr7	toll-like receptor 7	170743	X	167304926	167330574	-
MGI:97776	Gene	Prps2	phosphoribosyl pyrophosphate synthetase 2	110639	X	167346320	167383106	-
MGI:3042378	Gene	Frmpd4	FERM and PDZ domain containing 4	333605	X	167471301	168577241	-
MGI:1341851	Gene	Msl3	MSL complex subunit 3	17692	X	168651267	168674335	-
MGI:1196332	Gene	Arhgap6	Rho GTPase activating protein 6	11856	X	168795094	169304440	+
MGI:88005	Gene	Amelx	amelogenin, X-linked	11704	X	169175044	169187284	-
MGI:106911	Gene	Hccs	holocytochrome c synthetase	15159	X	169311530	169320371	-
MGI:1100537	Gene	Mid1	midline 1	17318	X	169685199	169990798	+
MGI:96090	Gene	Asmt	acetylserotonin O-methyltransferase	107626	X	170672644	170678054	+

## Sheet: potentially "gain-of-function"
1. MGI accession id	2. marker type	3. marker symbol	4. marker name	6. Entrez gene id	7. NCBI gene chromosome	8. NCBI gene start	9. NCBI gene end	10. NCBI gene strand	comments
MGI:1926137	Gene	Sfi1	Sfi1 homolog, spindle assembly associated (yeast)	78887	11	3131850	3203346	-
MGI:1921453	Gene	Eif4enif1	eukaryotic translation initiation factor 4E nuclear import factor 1	74203	11	3201743	3244588	+
MGI:1343297	Gene	Drg1	developmentally regulated GTP binding protein 1	13494	11	3249919	3266652	-
MGI:1891832	Gene	Patz1	POZ (BTB) and AT hook containing zinc finger 1	56218	11	3289131	3309083	+
MGI:1917016	Gene	Pik3ip1	phosphoinositide-3-kinase interacting protein 1	216505	11	3329508	3342971	+
MGI:1197517	Gene	Limk2	LIM motif-containing protein kinase 2	16886	11	3343297	3409238	-
MGI:1922078	Gene	Rnf185	ring finger protein 185	193670	11	3415973	3452956	-
MGI:2444945	Gene	Pla2g3	phospholipase A2, group III	237625	11	3488092	3499346	+
MGI:2158663	Gene	Inpp5j	inositol polyphosphate 5-phosphatase J	170835	11	3494272	3505560	-
MGI:2149786	Gene	Selenom	selenoprotein M	114679	11	3514702	3517351	+
MGI:1354727	Gene	Smtn	smoothelin	29856	11	3517522	3539654	-
MGI:2144114	Gene	Tug1	taurine upregulated gene 1	544752	11	3639785	3648814	-
MGI:1921772	Gene	Morc2a	microrchidia 2A	74522	11	3649257	3690477	+
MGI:1921559	Gene	Osbp2	oxysterol binding protein 2	74309	11	3703731	3863907	-
MGI:1922469	Gene	Dusp18	dual specificity phosphatase 18	75219	11	3895139	3901299	+
MGI:2144150	Gene	Slc35e4	solute carrier family 35, member E4	103710	11	3907022	3914664	-
MGI:98534	Gene	Tcn2	transcobalamin 2	21452	11	3917077	3932078	-
MGI:1890613	Gene	Pes1	pescadillo ribosomal biogenesis factor 1	64934	11	3963808	3980004	+
MGI:1858277	Gene	Gal3st1	galactose-3-O-sulfotransferase 1	53897	11	3983636	3999328	+
MGI:2144095	Gene	Sec14l4	SEC14-like lipid binding 4	103655	11	4031378	4048426	+
MGI:3617848	Gene	Sec14l3	SEC14-like lipid binding 3	380683	11	4064853	4078990	+
MGI:1916686	Gene	Mtfp1	mitochondrial fission process 1	67900	11	4091481	4095431	-
MGI:1915065	Gene	Sec14l2	SEC14-like lipid binding 2	67815	11	4097039	4118729	-
MGI:1918923	Gene	Rnf215	ring finger protein 215	71673	11	4135157	4141193	+
MGI:4834232	Gene	Mir3060	microRNA 3060	100526466	11	4139364	4139446	+
MGI:3041210	Gene	Ccdc157	coiled-coil domain containing 157	216516	11	4141123	4160362	-
MGI:1914715	Gene	Sf3a1	splicing factor 3a, subunit 1	67465	11	4160354	4182541	+
MGI:2144164	Gene	Tbc1d10a	TBC1 domain family, member 10a	103724	11	4186833	4215507	+
MGI:1919212	Gene	Castor1	cytosolic arginine sensor for mTORC1 subunit 1	71962	11	4218161	4222409	+
MGI:104749	Gene	Osm	oncostatin M	18413	11	4236785	4241026	+
MGI:96787	Gene	Lif	leukemia inhibitory factor	16878	11	4257568	4272514	+
MGI:1923078	Gene	Hormad2	HORMA domain containing 2	75828	11	4345801	4441425	-
MGI:1921552	Gene	Mtmr3	myotubularin related protein 3	74302	11	4480868	4594862	-
MGI:1922702	Gene	Ascc2	activating signal cointegrator 1 complex subunit 2	75452	11	4637696	4685699	+
MGI:1913402	Gene	Uqcr10	ubiquinol-cytochrome c reductase, complex III subunit X	66152	11	4701968	4704364	-
MGI:1914428	Gene	Zmat5	zinc finger, matrin type 5	67178	11	4704606	4737669	+
MGI:2183437	Gene	Cabp7	calcium binding protein 7	192650	11	4738821	4746778	-
MGI:97307	Gene	Nf2	neurofibromin 2	18016	11	4757644	4849544	-
MGI:1278344	Gene	Nipsnap1	nipsnap homolog 1	18082	11	4873959	4894201	+
MGI:5531350	Gene	Mir6918	microRNA 6918	102466764	11	4891345	4891402	+
MGI:1351333	Gene	Thoc5	THO complex 5	107829	11	4895283	4928867	+
MGI:97309	Gene	Nefh	neurofilament, heavy polypeptide	380684	11	4938754	4948064	-
MGI:1096368	Gene	Ap1b1	adaptor protein complex AP-1, beta 1 subunit	11764	11	4947521	5042794	+
MGI:1926176	Gene	Gas2l1	growth arrest-specific 2 like 1	78926	11	5054131	5065349	-
MGI:1922918	Gene	Rasl10a	RAS-like, family 10, member A	75668	11	5058128	5060384	+
MGI:99960	Gene	Ewsr1	Ewing sarcoma breakpoint region 1	14030	11	5069687	5099099	-
MGI:2444684	Gene	Rhbdd3	rhomboid domain containing 3	279766	11	5099187	5106100	+
MGI:2155091	Gene	Emid1	EMI domain containing 1	140703	11	5106265	5152297	-
MGI:1933988	Gene	Kremen1	kringle containing transmembrane protein 1	84035	11	5191551	5261658	-
MGI:3039616	Gene	Znrf3	zinc and ring finger 3	407821	11	5276329	5444847	-
MGI:98970	Gene	Xbp1	X-box binding protein 1	22433	11	5520641	5525993	+
MGI:2144383	Gene	Ccdc117	coiled-coil domain containing 117	104479	11	5528887	5542217	-
MGI:1923639	Gene	Ankrd36	ankyrin repeat domain 36	76389	11	5569680	5689337	+
MGI:1928142	Gene	Mrps24	mitochondrial ribosomal protein S24	64660	11	5703983	5707717	-
MGI:1919296	Gene	Urgcp	upregulator of cell proliferation	72046	11	5713417	5762438	-
MGI:700006	Gene	Dbnl	drebrin-like	13169	11	5788483	5800980	+
MGI:1933118	Gene	Pgam2	phosphoglycerate mutase 2	56012	11	5801637	5803796	-
MGI:1860191	Gene	Polm	polymerase (DNA directed), mu	54125	11	5827860	5838342	-
MGI:1197012	Gene	Aebp1	AE binding protein 1	11568	11	5861866	5872248	+
MGI:1097163	Gene	Pold2	polymerase (DNA directed), delta 2, regulatory subunit	18972	11	5872180	5878256	-
MGI:107495	Gene	Myl7	myosin, light polypeptide 7, regulatory	17898	11	5896637	5898782	-
MGI:1270854	Gene	Gck	glucokinase	103988	11	5900816	5950081	-
MGI:1927550	Gene	Ykt6	YKT6 v-SNARE homolog (S. cerevisiae)	56418	11	5955758	5967780	+
MGI:88257	Gene	Camk2b	calcium/calmodulin-dependent protein kinase II, beta	12323	11	5969642	6066125	-
MGI:2144158	Gene	Nudcd3	NudC domain containing 3	209586	11	6105691	6200483	-
MGI:2685089	Gene	Npc1l1	NPC1 like intracellular cholesterol transporter 1	237636	11	6211011	6230245	-
MGI:1277172	Gene	Ddx56	DEAD (Asp-Glu-Ala-Asp) box polypeptide 56	52513	11	6257545	6268391	-
MGI:1915070	Gene	Tmed4	transmembrane p24 trafficking protein 4	103694	11	6270714	6274837	-
MGI:1098267	Gene	Ogdh	oxoglutarate (alpha-ketoglutarate) dehydrogenase (lipoamide)	18293	11	6291597	6359094	+
MGI:106374	Gene	Zmiz2	zinc finger, MIZ-type containing 2	52915	11	6389063	6406162	+
MGI:5531046	Gene	Mir7651	microRNA 7651	102465759	11	6401630	6401693	+
MGI:97749	Gene	Ppia	peptidylprolyl isomerase A	268373	11	6415870	6419810	+
MGI:1924855	Gene	H2afv	H2A histone family, member V	77605	11	6427226	6444449	-
MGI:1338779	Gene	Purb	purine rich element binding protein B	19291	11	6467599	6476076	-
MGI:1927091	Gene	Myo1g	myosin IG	246177	11	6506548	6520960	-
MGI:3650059	Gene	Snhg15	small nucleolar RNA host gene 15	100041286	11	6525591	6528760	-
MGI:2384924	Gene	Ccm2	cerebral cavernous malformation 2	216527	11	6546887	6596761	+
MGI:3603030	Gene	Nacad	NAC alpha domain containing	192950	11	6597814	6606054	-
MGI:1100868	Gene	Tbrg4	transforming growth factor beta regulated gene 4	21379	11	6615598	6626085	-
MGI:3819509	Gene	Snora5c	small nucleolar RNA, H/ACA box 5C	100217467	11	6620319	6620419	-
MGI:98943	Gene	Wap	whey acidic protein	22373	11	6635483	6638691	-
MGI:1860292	Gene	Ramp3	receptor (calcitonin) activity modifying protein 3	56089	11	6658533	6677478	+
MGI:99677	Gene	Adcy1	adenylate cyclase 1	432530	11	7063489	7178506	+
MGI:3650614	Gene	Cccd201	coiled coil domain 201	100041347	11	7183157	7188569	-
MGI:96436	Gene	Igfbp1	insulin-like growth factor binding protein 1	16006	11	7197787	7202546	+
MGI:96438	Gene	Igfbp3	insulin-like growth factor binding protein 3	16009	11	7206086	7214081	-
MGI:4413761	Gene	n-TDgtc10	nuclear encoded tRNA aspartic acid 10 (anticodon GTC)	108167943	11	7869777	7869848	+
MGI:2443012	Gene	Tns3	tensin 3	319939	11	8431652	8664737	-
MGI:2156538	Gene	Pkd1l1	polycystic kidney disease 1 like 1	171395	11	8825696	8974709	-
MGI:1277962	Gene	Hus1	HUS1 checkpoint clamp component	15574	11	8993137	9011538	-
MGI:3041199	Gene	Sun3	Sad1 and UNC84 domain containing 3	194974	11	9016035	9048991	-
MGI:1097668	Gene	Upp1	uridine phosphorylase 1	22271	11	9118008	9136170	+
MGI:2388707	Gene	Abca13	ATP-binding cassette, sub-family A (ABC1), member 13	268379	11	9191942	9684853	+
MGI:2442987	Gene	Vwc2	von Willebrand factor C domain containing 2	319922	11	11113863	11273626	+
MGI:1855701	Gene	Zpbp	zona pellucida binding protein	53604	11	11279624	11463230	-
MGI:1921112	Gene	Spata48	spermatogenesis associated 48	73862	11	11463247	11515192	+
MGI:1342540	Gene	Ikzf1	IKAROS family zinc finger 1	22778	11	11684969	11772926	+
MGI:1890648	Gene	Fignl1	fidgetin-like 1	60530	11	11800288	11808995	-
MGI:94876	Gene	Ddc	dopa decarboxylase	13195	11	11814101	11898144	-
MGI:103232	Gene	Grb10	growth factor receptor bound protein 10	14783	11	11930499	12037422	-
MGI:105056	Gene	Cobl	cordon-bleu WH2 repeat	12808	11	12236676	12464960	-
MGI:1920677	Gene	Pom121l12	POM121 membrane glycoprotein-like 12	432536	11	14599240	14600316	+
MGI:2384826	Gene	Vstm2a	V-set and transmembrane domain containing 2A	211739	11	16257357	16284551	+
MGI:1202066	Gene	Sec61g	SEC61, gamma subunit	20335	11	16501638	16508484	-
MGI:95294	Gene	Egfr	epidermal growth factor receptor	13649	11	16752203	16913907	+
MGI:1919985	Gene	Eldr	Egfr long non-coding downstream RNA	72735	11	16934709	16951282	-
MGI:2442569	Gene	Fbxo48	F-box protein 48	319701	11	16951328	16954777	+
MGI:1860485	Gene	Plek	pleckstrin	56193	11	16971206	17008718	-
MGI:1917505	Gene	Cnrip1	cannabinoid receptor interacting protein 1	380686	11	17051934	17079372	+
MGI:107172	Gene	Ppp3r1	protein phosphatase 3, regulatory subunit B, alpha isoform (calcineurin B, type I)	19058	11	17159298	17200380	+
MGI:1913499	Gene	Pno1	partner of NOB1 homolog	66249	11	17203198	17211589	-
MGI:2144224	Gene	Wdr92	WD repeat domain 92	103784	11	17211893	17235200	+
MGI:1927354	Gene	C1d	C1D nuclear receptor co-repressor	57316	11	17257618	17269176	+
MGI:1915395	Gene	Etaa1	Ewing tumor-associated antigen 1	68145	11	17938749	17953875	-
MGI:1920221	Gene	Etaa1os	Ewing tumor-associated antigen 1, opposite strand	102633673	11	17953970	17959582	+
MGI:104717	Gene	Meis1	Meis homeobox 1	17268	11	18880428	19020672	-
MGI:2150019	Gene	Spred2	sprouty-related EVH1 domain containing 2	114716	11	19924442	20024026	+
MGI:1913963	Gene	Actr2	ARP2 actin-related protein 2	66713	11	20062304	20112951	-
MGI:97842	Gene	Rab1a	RAB1A, member RAS oncogene family	19324	11	20201602	20226856	+
MGI:2667663	Gene	Cep68	centrosomal protein 68	216543	11	20226688	20250111	-
MGI:2135601	Gene	Slc1a4	solute carrier family 1 (glutamate/neutral amino acid transporter), member 4	55963	11	20302180	20332713	-
MGI:1931026	Gene	Sertad2	SERTA domain containing 2	58172	11	20542937	20653023	+
MGI:1923012	Gene	Aftph	aftiphilin	216549	11	20685084	20741556	-
MGI:1916114	Gene	Lgalsl	lectin, galactoside binding-like	216551	11	20823355	20831916	-
MGI:1914495	Gene	Peli1	pellino 1	67245	11	21091324	21150327	+
MGI:2178798	Gene	Vps54	VPS54 GARP complex subunit	245944	11	21238571	21321133	+
MGI:2183447	Gene	Ugp2	UDP-glucose pyrophosphorylase 2	216558	11	21321126	21371267	-
MGI:3836970	Gene	Mir1933	microRNA 1933	100316753	11	21344588	21344675	-
MGI:97051	Gene	Mdh1	malate dehydrogenase 1, NAD (soluble)	17449	11	21556692	21571934	-
MGI:2144467	Gene	Wdpcp	WD repeat containing planar cell polarity effector	216560	11	21571869	21898687	+
MGI:97450	Gene	Otx1	orthodenticle homeobox 1	18423	11	21994764	22004051	-
MGI:2667252	Gene	Ehbp1	EH domain binding protein 1	216565	11	22005825	22287078	-
MGI:2144205	Gene	Tmem17	transmembrane protein 17	103765	11	22512283	22519231	+
MGI:1889505	Gene	B3gnt2	UDP-GlcNAc:betaGal beta-1,3-N-acetylglucosaminyltransferase 2	53625	11	22834739	22860336	-
MGI:109474	Gene	Commd1	COMM domain containing 1	17846	11	22899728	22983108	-
MGI:98885	Gene	Zrsr1	zinc finger (CCCH type), RNA binding motif and serine/arginine rich 1	22183	11	22972005	22976496	+
MGI:104689	Gene	Cct4	chaperonin containing Tcp1, subunit 4 (delta)	12464	11	22990593	23003336	+
MGI:1921123	Gene	Fam161a	family with sequence similarity 161, member A	73873	11	23006692	23045743	+
MGI:2144013	Gene	Xpo1	exportin 1	103573	11	23255913	23297597	+
MGI:109473	Gene	Usp34	ubiquitin specific peptidase 34	17847	11	23306846	23490560	+
MGI:1916133	Gene	Ahsa2	AHA1, activator of heat shock protein ATPase 2	268390	11	23487882	23498039	-
MGI:1919379	Gene	Pex13	peroxisomal biogenesis factor 13	72129	11	23646479	23665935	-
MGI:1921717	Gene	Pus10	pseudouridylate synthase 10	74467	11	23665401	23732876	+
MGI:97897	Gene	Rel	reticuloendotheliosis oncogene	19696	11	23741729	23770970	-
MGI:2442119	Gene	Papolg	poly(A) polymerase gamma	216578	11	23860145	23895275	-
MGI:106190	Gene	Bcl11a	B cell CLL/lymphoma 11A (zinc finger protein)	14025	11	24076544	24173558	+
MGI:5530740	Gene	Mir6372	microRNA 6372	102466154	11	26202240	26202348	+
MGI:1914280	Gene	Fancl	Fanconi anemia, complementation group L	67030	11	26387084	26471883	+
MGI:1917172	Gene	Vrk2	vaccinia related kinase 2	69922	11	26471398	26594014	-
MGI:2445069	Gene	Ccdc85a	coiled-coil domain containing 85A	216613	11	28385684	28587229	-
MGI:3640613	Gene	Mir216b	microRNA 216b	735308	11	28746191	28746276	+
MGI:5562730	Gene	Mir216c	microRNA 216c	102465785	11	28746198	28746266	-
MGI:2676892	Gene	Mir216a	microRNA 216a	387212	11	28757012	28757083	+
MGI:2676893	Gene	Mir217	microRNA 217	387213	11	28763728	28763835	+
MGI:1339998	Gene	Efemp1	epidermal growth factor-containing fibulin-like extracellular matrix protein 1	216616	11	28853205	28926743	+
MGI:1918951	Gene	Pnpt1	polyribonucleotide nucleotidyltransferase 1	71701	11	29130232	29162010	+
MGI:2144474	Gene	Ppp4r3b	protein phosphatase 4 regulatory subunit 3B	104570	11	29172590	29220797	+
MGI:1913994	Gene	Cfap36	cilia and flagella associated protein 36	216618	11	29218918	29247272	-
MGI:1925177	Gene	Ccdc88a	coiled coil domain containing 88A	108686	11	29373641	29510808	+
MGI:1915189	Gene	Prorsd1	prolyl-tRNA synthetase domain containing 1	67939	11	29511757	29515033	-
MGI:1924034	Gene	Mtif2	mitochondrial translational initiation factor 2	76784	11	29526379	29545452	+
MGI:1925544	Gene	Rps27a	ribosomal protein S27A	78294	11	29545842	29548040	-
MGI:1920574	Gene	Clhc1	clathrin heavy chain linker domain containing 1	73324	11	29547950	29578360	+
MGI:1915835	Gene	Rtn4	reticulon 4	68585	11	29692898	29744414	+
MGI:2442895	Gene	Eml6	echinoderm microtubule associated protein like 6	237711	11	29743044	30026042	-
MGI:98388	Gene	Sptbn1	spectrin beta, non-erythrocytic 1	20742	11	30099395	30268205	-
MGI:1922822	Gene	Acyp2	acylphosphatase 2, muscle type	75572	11	30505992	30649782	-
MGI:2143994	Gene	Psme4	proteasome (prosome, macropain) activator subunit 4	103554	11	30771728	30880361	+
MGI:1914003	Gene	Erlec1	endoplasmic reticulum lectin 1	66753	11	30865632	30954173	-
MGI:2441843	Gene	Gpr75	G protein-coupled receptor 75	237716	11	30884601	30896090	+
MGI:1929749	Gene	Asb3	ankyrin repeat and SOCS box-containing 3	65257	11	30954222	31102704	+
MGI:1915294	Gene	Chac2	ChaC, cation transport regulator 2	68044	11	30976707	30986365	-
MGI:1316731	Gene	Stc2	stanniocalcin 2	20856	11	31359441	31370061	-
MGI:1916806	Gene	Bod1	biorientation of chromosomes in cell division 1	69556	11	31665150	31671862	-
MGI:1914829	Gene	Cpeb4	cytoplasmic polyadenylation element binding protein 4	67579	11	31870884	31935635	+
MGI:1202070	Gene	Nsg2	neuron specific gene family member 2	18197	11	32000386	32059211	+
MGI:96564	Gene	Il9r	interleukin 9 receptor	16199	11	32187544	32205345	-
MGI:1925622	Gene	Snrnp25	small nuclear ribonucleoprotein 25 (U11/U12)	78372	11	32205415	32208996	+
MGI:104328	Gene	Rhbdf1	rhomboid 5 homolog 1	13650	11	32209585	32222333	-
MGI:97073	Gene	Mpg	N-methylpurine-DNA glycosylase	268395	11	32226505	32232702	+
MGI:109258	Gene	Nprl3	nitrogen permease regulator-like 3	17168	11	32231963	32267707	-
MGI:96019	Gene	Hba-x	hemoglobin X, alpha-like embryonic chain in Hba complex	15126	11	32276600	32278116	+
MGI:96015	Gene	Hba-a1	hemoglobin alpha, adult chain 1	15122	11	32283672	32284486	+
MGI:3613460	Gene	Hbq1b	hemoglobin, theta 1B	544763	11	32286697	32296033	+
MGI:96016	Gene	Hba-a2	hemoglobin alpha, adult chain 2	110257	11	32296492	32297310	+
MGI:2685722	Gene	Hbq1a	hemoglobin, theta 1A	216635	11	32300069	32300873	+
MGI:2442062	Gene	Sh3pxd2b	SH3 and PX domains 2B	268396	11	32347773	32428183	+
MGI:2444752	Gene	Ubtd2	ubiquitin domain containing 2	327900	11	32455065	32518709	+
MGI:1916556	Gene	Efcab9	EF-hand calcium binding domain 9	69306	11	32522733	32533270	-
MGI:1099439	Gene	Stk10	serine/threonine kinase 10	20868	11	32533266	32624595	+
MGI:2144023	Gene	Fbxw11	F-box and WD-40 domain protein 11	103583	11	32642003	32746816	+
MGI:1916601	Gene	Smim23	small integral membrane protein 23	69351	11	32820376	32824594	-
MGI:1277980	Gene	Fgf18	fibroblast growth factor 18	14172	11	33116970	33147400	-
MGI:106184	Gene	Npm1	nucleophosmin 1	18148	11	33152498	33163206	-
MGI:1351209	Gene	Tlx3	T cell leukemia, homeobox 3	27140	11	33200752	33203588	-
MGI:1929706	Gene	Ranbp17	RAN binding protein 17	66011	11	33211794	33514139	-
MGI:2387597	Gene	Gabrp	gamma-aminobutyric acid (GABA) A receptor, pi	216643	11	33550781	33578980	-
MGI:1917607	Gene	Kcnip1	Kv channel-interacting protein 1	70357	11	33629339	33993193	-
MGI:1334203	Gene	Kcnmb1	potassium large conductance calcium-activated channel, subfamily M, beta member 1	16533	11	33962946	33973641	+
MGI:1321402	Gene	Lcp2	lymphocyte cytosolic protein 2	16822	11	34047201	34092280	+
MGI:1096329	Gene	Foxi1	forkhead box I1	14233	11	34204341	34208089	-
MGI:2149010	Gene	Dock2	dedicator of cyto-kinesis 2	94176	11	34226815	34783909	-
MGI:3643491	Gene	Insyn2b	inhibitory synaptic factor family member 2B	574403	11	34314822	34422642	+
MGI:1917635	Gene	Spdl1	spindle apparatus coiled-coil protein 1	70385	11	34809185	34833665	-
MGI:1315202	Gene	Slit3	slit guidance ligand 3	20564	11	35121456	35708507	+
MGI:3618752	Gene	Mir218-2	microRNA 218-2	723924	11	35616816	35616925	+
MGI:2387464	Gene	Pank3	pantothenate kinase 3	211347	11	35769495	35791285	+
MGI:3619058	Gene	Mir103-1	microRNA 103-1	723824	11	35782396	35782481	+	regulates HCC growth by targeting AKAP12 (Xia et al. 2016), promotes metastasis and EMT (Han et al. 2018)
MGI:3034689	Gene	Fbll1	fibrillarin-like 1	237730	11	35797380	35798884	-
MGI:1914297	Gene	Rars	arginyl-tRNA synthetase	104458	11	35808381	35834528	-
MGI:2388637	Gene	Wwc1	WW, C2 and coiled-coil domain containing 1	211652	11	35839178	35980089	-
MGI:1345184	Gene	Tenm2	teneurin transmembrane protein 2	23964	11	36006656	37236806	-
MGI:1913667	Gene	Mat2b	methionine adenosyltransferase II, beta	108645	11	40679314	40695203	-
MGI:104667	Gene	Hmmr	hyaluronan mediated motility receptor (RHAMM)	15366	11	40701388	40733463	-
MGI:1277103	Gene	Nudcd2	NudC domain containing 2	52653	11	40733661	40740046	+
MGI:102890	Gene	Ccng1	cyclin G1	12450	11	40748552	40755315	-
MGI:95623	Gene	Gabrg2	gamma-aminobutyric acid (GABA) A receptor, subunit gamma 2	14406	11	41910190	42000840	-
MGI:95613	Gene	Gabra1	gamma-aminobutyric acid (GABA) A receptor, subunit alpha 1	14394	11	42130939	42183380	-
MGI:95618	Gene	Gabra6	gamma-aminobutyric acid (GABA) A receptor, subunit alpha 6	14399	11	42306437	42321130	-
MGI:95620	Gene	Gabrb2	gamma-aminobutyric acid (GABA) A receptor, subunit beta 2	14401	11	42419757	42632591	+
MGI:2442688	Gene	Atp10b	ATPase, class V, type 10B	319767	11	43012183	43262285	+
